# Supplementary material for: The Processing of Human Emotional Faces by Pet and Lab Dogs: Evidence for Lateralization and Experience Effects
Source: PLoS One. 2016 Apr 13;11(4):e0152393. doi: 10.1371/journal.pone.0152393 (PMC4830442; doi:10.1371/journal.pone.0152393)
Supplement: S1 Table — (XLSX) [file pone.0152393.s001.xlsx]

## Sheet: Raw
RECORDING	Herkunft	Session	Trial	image	dog	emotion_type	emotion	famil	Fix_Index	AOI	Fix_Duration	Fix_Angle	Fix_Start	X	Y	Fix_Count	Mean Fix Duration	Mean_Angle
benji	1	1	1	Stephanie_Hembach_sad.jpg	15	neg	sad	fam	1	.	312	13.41	6311	-259.6	1088	4	431.5	6784
benji	1	1	1	Stephanie_Hembach_sad.jpg	15	neg	sad	fam	2	.	84	158.29	6861	739.4	851.2	4
benji	1	1	1	Stephanie_Hembach_sad.jpg	15	neg	sad	fam	3	.	21	-36.52	6964	658	818.5	4
benji	1	1	1	Stephanie_Hembach_sad.jpg	15	neg	sad	fam	4	.	1309	.	7000	685.5	839	4
benji	1	1	3	Marion_Beier_sad.jpg	15	neg	sad	unfam	1	4	176	46.37	4419	366.7	766.7	5	917.4	6417.6
benji	1	1	3	Marion_Beier_sad.jpg	15	neg	sad	unfam	2	3	528	107.12	4654	595.6	527.5	5
benji	1	1	3	Marion_Beier_sad.jpg	15	neg	sad	unfam	3	1	3276	170.46	5225	561.4	418	5
benji	1	1	3	Marion_Beier_sad.jpg	15	neg	sad	unfam	4	.	305	-123.05	8706	102	342.8	5
benji	1	1	3	Marion_Beier_sad.jpg	15	neg	sad	unfam	5	.	302	.	9084	-267.5	884.1	5
benji	1	1	4	Marion_Beier_angry.jpg	15	neg	angry	unfam	1	4	209	28.88	5261	451.9	615.5	3	1638.67	5670.67
benji	1	1	4	Marion_Beier_angry.jpg	15	neg	angry	unfam	2	3	697	93.51	5516	628.8	518.9	3
benji	1	1	4	Marion_Beier_angry.jpg	15	neg	angry	unfam	3	3	4010	.	6235	624.4	448.2	3
benji	1	1	5	Stephanie_Hembach_angry.jpg	15	neg	angry	fam	1	4	45	-14.95	84436	304	730.2	2	132	85326
benji	1	1	5	Stephanie_Hembach_angry.jpg	15	neg	angry	fam	2	.	219	.	86216	753.9	850.8	2
benji	1	1	6	Marion_Beier_sad.jpg	15	neg	sad	unfam	1	4	240	18.56	5449	223.9	706	4	1204.25	6332.75
benji	1	1	6	Marion_Beier_sad.jpg	15	neg	sad	unfam	2	4	702	53.04	5757	557.6	595.1	4
benji	1	1	6	Marion_Beier_sad.jpg	15	neg	sad	unfam	3	3	1078	-163.07	6489	603.3	535	4
benji	1	1	6	Marion_Beier_sad.jpg	15	neg	sad	unfam	4	4	2797	.	7636	258.7	638.5	4
benji	1	1	7	Marion_Beier_angry.jpg	15	neg	angry	unfam	1	.	217	53.38	5508	-17.3	1177.8	3	716.667	5865.33
benji	1	1	7	Marion_Beier_angry.jpg	15	neg	angry	unfam	2	2	433	-88.16	5812	627.6	304.7	3
benji	1	1	7	Marion_Beier_angry.jpg	15	neg	angry	unfam	3	3	1500	.	6276	633	470.4	3
benji	1	1	8	Stephanie_Hembach_sad.jpg	15	neg	sad	fam	1	4	832	.	6682	853.5	726.6	1	832	6682
benji	1	1	9	Stephanie_Hembach_neutral.jpg	15	pos	neutral	fam	1	.	497	-156.84	19018	242.7	983.9	3	235	19757.3
benji	1	1	9	Stephanie_Hembach_neutral.jpg	15	pos	neutral	fam	2	.	50	24.83	19625	-444.1	1276.8	3
benji	1	1	9	Stephanie_Hembach_neutral.jpg	15	pos	neutral	fam	3	.	158	.	20629	137.2	1008.9	3
benji	1	1	10	Stephanie_Hembach_happy.jpg	15	pos	happy	fam	1	2	925	-149.32	4842	560.7	620.4	6	814.5	8935.17
benji	1	1	10	Stephanie_Hembach_happy.jpg	15	pos	happy	fam	2	.	334	19.91	5865	-172.4	1050.5	6
benji	1	1	10	Stephanie_Hembach_happy.jpg	15	pos	happy	fam	3	.	1184	-178.99	8599	170.2	927	6
benji	1	1	10	Stephanie_Hembach_happy.jpg	15	pos	happy	fam	4	.	1828	18.58	9852	-203.1	933.5	6
benji	1	1	10	Stephanie_Hembach_happy.jpg	15	pos	happy	fam	5	5	102	-107.24	12158	739.8	624.7	6
benji	1	1	10	Stephanie_Hembach_happy.jpg	15	pos	happy	fam	6	.	514	.	12295	670.1	849.1	6
benji	1	1	11	Marion_Beier_neutral.jpg	15	pos	neutral	unfam	1	.	3176	18.52	9514	101.9	867.7	4	1272.25	12238.5
benji	1	1	11	Marion_Beier_neutral.jpg	15	pos	neutral	unfam	2	4	307	60.61	12765	498	735.3	4
benji	1	1	11	Marion_Beier_neutral.jpg	15	pos	neutral	unfam	3	4	361	-45.74	13154	723.2	338.8	4
benji	1	1	11	Marion_Beier_neutral.jpg	15	pos	neutral	unfam	4	4	1245	.	13521	745.9	361.6	4
benji	1	1	12	Marion_Beier_happy.jpg	15	pos	happy	unfam	1	1	30	133.3	28244	418.6	329.4	2	113.5	28294
benji	1	1	12	Marion_Beier_happy.jpg	15	pos	happy	unfam	2	4	197	.	28344	276.5	181.1	2
benji	1	1	13	Marion_Beier_neutral.jpg	15	pos	neutral	unfam	1	.	119	27.65	9504	-220.1	1217.8	3	680	10290.3
benji	1	1	13	Marion_Beier_neutral.jpg	15	pos	neutral	unfam	2	.	1840	164.88	9726	560.6	806.6	3
benji	1	1	13	Marion_Beier_neutral.jpg	15	pos	neutral	unfam	3	4	81	.	11641	230	717.4	3
benji	1	1	14	Stephanie_Hembach_neutral.jpg	15	pos	neutral	fam	1	.	322	44.23	12015	347.6	839.8	4	530.5	13099.8
benji	1	1	14	Stephanie_Hembach_neutral.jpg	15	pos	neutral	fam	2	2	1173	113.88	12407	652.8	542.3	4
benji	1	1	14	Stephanie_Hembach_neutral.jpg	15	pos	neutral	fam	3	5	606	-157.54	13633	597	418	4
benji	1	1	14	Stephanie_Hembach_neutral.jpg	15	pos	neutral	fam	4	.	21	.	14344	6.4	655.6	4
benji	1	1	15	Stephanie_Hembach_happy.jpg	15	pos	happy	fam	1	4	4984	.	5050	472.3	695.1	1	4984	5050
benji	1	1	16	Marion_Beier_happy.jpg	15	pos	happy	unfam	1	4	1402	106.15	9845	679.8	745.4	3	615.667	10917.7
benji	1	1	16	Marion_Beier_happy.jpg	15	pos	happy	unfam	2	3	191	-88.44	11326	595.5	456.6	3
benji	1	1	16	Marion_Beier_happy.jpg	15	pos	happy	unfam	3	3	254	.	11582	596	474.7	3
benji	1	2	1	Stephanie_Hembach_sad.jpg	15	neg	sad	fam	1	5	231	7.17	3653	442.9	463	8	671.5	6402.62
benji	1	2	1	Stephanie_Hembach_sad.jpg	15	neg	sad	fam	2	5	1297	-172.11	3923	624.5	440.5	8
benji	1	2	1	Stephanie_Hembach_sad.jpg	15	neg	sad	fam	3	.	431	-83.44	5312	-2.5	524.8	8
benji	1	2	1	Stephanie_Hembach_sad.jpg	15	neg	sad	fam	4	.	903	77.68	5802	45.8	934.9	8
benji	1	2	1	Stephanie_Hembach_sad.jpg	15	neg	sad	fam	5	4	324	-9.29	7328	168.8	381	8
benji	1	2	1	Stephanie_Hembach_sad.jpg	15	neg	sad	fam	6	5	270	116.73	7761	655.4	458.6	8
benji	1	2	1	Stephanie_Hembach_sad.jpg	15	neg	sad	fam	7	1	1151	-168.2	8076	596.6	343.6	8
benji	1	2	1	Stephanie_Hembach_sad.jpg	15	neg	sad	fam	8	.	765	.	9366	-141.5	491.4	8
benji	1	2	2	Marion_Beier_sad.jpg	15	neg	sad	unfam	1	3	235	32.98	32978	446.9	563.8	8	663.5	35788.4
benji	1	2	2	Marion_Beier_sad.jpg	15	neg	sad	unfam	2	3	2606	176.31	33238	560.7	490.8	8
benji	1	2	2	Marion_Beier_sad.jpg	15	neg	sad	unfam	3	.	33	-121.18	36139	-364.2	434.9	8
benji	1	2	2	Marion_Beier_sad.jpg	15	neg	sad	unfam	4	.	188	-73.29	36222	-437.1	542	8
benji	1	2	2	Marion_Beier_sad.jpg	15	neg	sad	unfam	5	.	226	-13.97	36428	-433.2	553.5	8
benji	1	2	2	Marion_Beier_sad.jpg	15	neg	sad	unfam	6	4	249	-87.94	36719	155.3	689.4	8
benji	1	2	2	Marion_Beier_sad.jpg	15	neg	sad	unfam	7	.	526	-175.18	37016	166.2	992.1	8
benji	1	2	2	Marion_Beier_sad.jpg	15	neg	sad	unfam	8	.	1245	.	37567	85.5	999	8
benji	1	2	3	Marion_Beier_angry.jpg	15	neg	angry	unfam	1	1	103	10.61	1756	509.9	387.2	10	341.9	4671.7
benji	1	2	3	Marion_Beier_angry.jpg	15	neg	angry	unfam	2	1	229	-56.79	2568	661.3	359.3	10
benji	1	2	3	Marion_Beier_angry.jpg	15	neg	angry	unfam	3	1	342	-151.97	2846	664.7	364.4	10
benji	1	2	3	Marion_Beier_angry.jpg	15	neg	angry	unfam	4	4	1390	118.37	3274	182.5	615.9	10
benji	1	2	3	Marion_Beier_angry.jpg	15	neg	angry	unfam	5	4	46	7.06	4794	162.8	580.3	10
benji	1	2	3	Marion_Beier_angry.jpg	15	neg	angry	unfam	6	4	422	116.73	5263	662.7	519.7	10
benji	1	2	3	Marion_Beier_angry.jpg	15	neg	angry	unfam	7	1	217	62.66	5749	562.2	322.9	10
benji	1	2	3	Marion_Beier_angry.jpg	15	neg	angry	unfam	8	4	26	-122.42	5987	681.3	94.8	10
benji	1	2	3	Marion_Beier_angry.jpg	15	neg	angry	unfam	9	4	135	-111.92	7149	254.9	762.8	10
benji	1	2	3	Marion_Beier_angry.jpg	15	neg	angry	unfam	10	.	509	.	7331	137.7	1058.2	10
benji	1	2	4	Stephanie_Hembach_angry.jpg	15	neg	angry	fam	1	2	387	65.73	16132	604.8	496	7	963.429	19080.3
benji	1	2	4	Stephanie_Hembach_angry.jpg	15	neg	angry	fam	2	1	2048	-17.97	16544	646.5	405	7
benji	1	2	4	Stephanie_Hembach_angry.jpg	15	neg	angry	fam	3	.	365	-125.58	18853	1098.3	546	7
benji	1	2	4	Stephanie_Hembach_angry.jpg	15	neg	angry	fam	4	.	278	-52.25	19263	913.8	794.3	7
benji	1	2	4	Stephanie_Hembach_angry.jpg	15	neg	angry	fam	5	.	1254	141.14	19599	1127.4	1067.5	7
benji	1	2	4	Stephanie_Hembach_angry.jpg	15	neg	angry	fam	6	2	769	34.63	21165	417.1	499.7	7
benji	1	2	4	Stephanie_Hembach_angry.jpg	15	neg	angry	fam	7	1	1643	.	22006	622.6	359.8	7
benji	1	2	5	Marion_Beier_angry.jpg	15	neg	angry	unfam	1	.	3398	3.15	8310	109.7	834.7	10	784.1	14840.9
benji	1	2	5	Marion_Beier_angry.jpg	15	neg	angry	unfam	2	.	347	-33.79	11964	772.4	798.3	10
benji	1	2	5	Marion_Beier_angry.jpg	15	neg	angry	unfam	3	.	42	143.8	12480	1249.3	1114.8	10
benji	1	2	5	Marion_Beier_angry.jpg	15	neg	angry	unfam	4	4	110	61.24	15029	579	629.9	10
benji	1	2	5	Marion_Beier_angry.jpg	15	neg	angry	unfam	5	5	33	134.06	15170	649.5	502.8	10
benji	1	2	5	Marion_Beier_angry.jpg	15	neg	angry	unfam	6	3	187	116.04	15268	618.6	471.3	10
benji	1	2	5	Marion_Beier_angry.jpg	15	neg	angry	unfam	7	1	980	-156.02	15497	559.3	351.6	10
benji	1	2	5	Marion_Beier_angry.jpg	15	neg	angry	unfam	8	5	2368	-27.8	16523	396.4	423	10
benji	1	2	5	Marion_Beier_angry.jpg	15	neg	angry	unfam	9	4	199	-45.36	18952	781.4	622.6	10
benji	1	2	5	Marion_Beier_angry.jpg	15	neg	angry	unfam	10	.	177	.	19216	1289.9	1128.1	10
benji	1	2	6	Stephanie_Hembach_sad.jpg	15	neg	sad	fam	1	4	644	15.1	11199	341.2	656.3	5	949	13265.2
benji	1	2	6	Stephanie_Hembach_sad.jpg	15	neg	sad	fam	2	2	1747	-25.55	11900	620	581.7	5
benji	1	2	6	Stephanie_Hembach_sad.jpg	15	neg	sad	fam	3	4	607	176.56	13832	876.9	702.9	5
benji	1	2	6	Stephanie_Hembach_sad.jpg	15	neg	sad	fam	4	4	389	-160.44	14455	834.6	700.4	5
benji	1	2	6	Stephanie_Hembach_sad.jpg	15	neg	sad	fam	5	.	1358	.	14940	170.9	935.5	5
benji	1	2	7	Marion_Beier_sad.jpg	15	neg	sad	unfam	1	4	530	-14.79	52934	148.9	397	6	789.667	55950.8
benji	1	2	7	Marion_Beier_sad.jpg	15	neg	sad	unfam	2	3	482	74.52	53530	538.8	497.6	6
benji	1	2	7	Marion_Beier_sad.jpg	15	neg	sad	unfam	3	5	42	-114.67	56161	621.1	204.3	6
benji	1	2	7	Marion_Beier_sad.jpg	15	neg	sad	unfam	4	2	609	-65.11	56231	563.2	328.8	6
benji	1	2	7	Marion_Beier_sad.jpg	15	neg	sad	unfam	5	4	3025	-23.65	56881	669	554.1	6
benji	1	2	7	Marion_Beier_sad.jpg	15	neg	sad	unfam	6	.	50	.	59968	1305.5	821.1	6
benji	1	2	8	Stephanie_Hembach_angry.jpg	15	neg	angry	fam	1	4	660	-81.86	2104	188.4	609.2	7	879.857	9828.71
benji	1	2	8	Stephanie_Hembach_angry.jpg	15	neg	angry	fam	2	.	1591	29.55	2834	232.8	918.7	7
benji	1	2	8	Stephanie_Hembach_angry.jpg	15	neg	angry	fam	3	4	998	160.37	10777	796.7	599.5	7
benji	1	2	8	Stephanie_Hembach_angry.jpg	15	neg	angry	fam	4	5	779	24.34	11969	476.8	487.1	7
benji	1	2	8	Stephanie_Hembach_angry.jpg	15	neg	angry	fam	5	1	876	133.16	12812	694.1	390.3	7
benji	1	2	8	Stephanie_Hembach_angry.jpg	15	neg	angry	fam	6	3	723	-172.45	13728	599.6	291.2	7
benji	1	2	8	Stephanie_Hembach_angry.jpg	15	neg	angry	fam	7	.	532	.	14577	-158.9	387.3	7
benji	1	2	9	Marion_Beier_neutral.jpg	15	pos	neutral	unfam	1	.	277	6.42	7379	-409.6	441.3	6	75.5	9215.67
benji	1	2	9	Marion_Beier_neutral.jpg	15	pos	neutral	unfam	2	5	56	-48.67	9461	696.9	325.5	6
benji	1	2	9	Marion_Beier_neutral.jpg	15	pos	neutral	unfam	3	5	27	-116.09	9540	701.2	330.3	6
benji	1	2	9	Marion_Beier_neutral.jpg	15	pos	neutral	unfam	4	3	25	-50.62	9588	618.3	496.8	6
benji	1	2	9	Marion_Beier_neutral.jpg	15	pos	neutral	unfam	5	3	25	-108.51	9639	619.3	498	6
benji	1	2	9	Marion_Beier_neutral.jpg	15	pos	neutral	unfam	6	3	43	.	9687	617.6	503	6
benji	1	2	10	Marion_Beier_happy.jpg	15	pos	happy	unfam	1	5	81	29.57	5418	450.9	414.5	7	873.286	8687.86
benji	1	2	10	Marion_Beier_happy.jpg	15	pos	happy	unfam	2	1	32	59.69	6075	643.5	306.9	7
benji	1	2	10	Marion_Beier_happy.jpg	15	pos	happy	unfam	3	5	113	82.77	6467	667.1	267.2	7
benji	1	2	10	Marion_Beier_happy.jpg	15	pos	happy	unfam	4	5	665	178.99	6600	669.1	251.7	7
benji	1	2	10	Marion_Beier_happy.jpg	15	pos	happy	unfam	5	.	1923	-135.24	7549	-112.8	238.5	7
benji	1	2	10	Marion_Beier_happy.jpg	15	pos	happy	unfam	6	.	1917	-2.24	9503	-236.8	352.4	7
benji	1	2	10	Marion_Beier_happy.jpg	15	pos	happy	unfam	7	5	1382	.	19203	693.2	386.8	7
benji	1	2	11	Stephanie_Hembach_neutral.jpg	15	pos	neutral	fam	1	2	7	163.14	1516	614.4	515.5	3	132	2394.33
benji	1	2	11	Stephanie_Hembach_neutral.jpg	15	pos	neutral	fam	2	.	141	-2.26	1616	-93.3	309.1	3
benji	1	2	11	Stephanie_Hembach_neutral.jpg	15	pos	neutral	fam	3	1	248	.	4051	547.8	333.4	3
benji	1	2	12	Stephanie_Hembach_happy.jpg	15	pos	happy	fam	1	2	480	161.06	11530	617.9	576.5	10	569.9	19148.9
benji	1	2	12	Stephanie_Hembach_happy.jpg	15	pos	happy	fam	2	.	874	-72.97	12105	18.5	376.9	10
benji	1	2	12	Stephanie_Hembach_happy.jpg	15	pos	happy	fam	3	.	1019	40.73	13047	178.8	889.4	10
benji	1	2	12	Stephanie_Hembach_happy.jpg	15	pos	happy	fam	4	5	50	-98.32	14195	714.3	431.4	10
benji	1	2	12	Stephanie_Hembach_happy.jpg	15	pos	happy	fam	5	5	1235	-0.21	14264	688	608.5	10
benji	1	2	12	Stephanie_Hembach_happy.jpg	15	pos	happy	fam	6	4	106	87.05	24534	886.3	609.2	10
benji	1	2	12	Stephanie_Hembach_happy.jpg	15	pos	happy	fam	7	4	587	-73.04	24664	889	558.3	10
benji	1	2	12	Stephanie_Hembach_happy.jpg	15	pos	happy	fam	8	.	317	126.93	25295	985.2	867.2	10
benji	1	2	12	Stephanie_Hembach_happy.jpg	15	pos	happy	fam	9	5	410	151.54	25670	717.4	516.6	10
benji	1	2	12	Stephanie_Hembach_happy.jpg	15	pos	happy	fam	10	.	621	.	26185	105.6	193.1	10
benji	1	2	13	Marion_Beier_neutral.jpg	15	pos	neutral	unfam	1	3	81	174.72	10622	597.7	499.6	8	990	14460.6
benji	1	2	13	Marion_Beier_neutral.jpg	15	pos	neutral	unfam	2	3	2288	-142.39	10729	510	491.6	8
benji	1	2	13	Marion_Beier_neutral.jpg	15	pos	neutral	unfam	3	.	261	-68.1	13094	2.4	877	8
benji	1	2	13	Marion_Beier_neutral.jpg	15	pos	neutral	unfam	4	.	520	30.74	13393	70.4	1046.4	8
benji	1	2	13	Marion_Beier_neutral.jpg	15	pos	neutral	unfam	5	.	2418	49.52	13940	197.5	969.3	8
benji	1	2	13	Marion_Beier_neutral.jpg	15	pos	neutral	unfam	6	4	1801	60.91	16715	543.2	562.2	8
benji	1	2	13	Marion_Beier_neutral.jpg	15	pos	neutral	unfam	7	4	23	-116.83	18574	748.1	199.5	8
benji	1	2	13	Marion_Beier_neutral.jpg	15	pos	neutral	unfam	8	5	528	.	18618	655.7	378.9	8
benji	1	2	14	Stephanie_Hembach_happy.jpg	15	pos	happy	fam	1	2	995	-8.11	3985	619.9	554.3	5	867.4	6504.6
benji	1	2	14	Stephanie_Hembach_happy.jpg	15	pos	happy	fam	2	4	166	-165.57	5093	879.9	590.6	5
benji	1	2	14	Stephanie_Hembach_happy.jpg	15	pos	happy	fam	3	4	1769	157.03	6222	388.4	715.3	5
benji	1	2	14	Stephanie_Hembach_happy.jpg	15	pos	happy	fam	4	.	594	3.03	8084	-182.1	482.6	5
benji	1	2	14	Stephanie_Hembach_happy.jpg	15	pos	happy	fam	5	5	813	.	9139	669.8	439.6	5
benji	1	2	15	Stephanie_Hembach_neutral.jpg	15	pos	neutral	fam	1	5	3629	168.65	2786	603.8	425.3	3	1525.33	5647.67
benji	1	2	15	Stephanie_Hembach_neutral.jpg	15	pos	neutral	fam	2	4	623	-15.55	6712	281.2	361.7	3
benji	1	2	15	Stephanie_Hembach_neutral.jpg	15	pos	neutral	fam	3	5	324	.	7445	758.1	491.6	3
benji	1	2	16	Marion_Beier_happy.jpg	15	pos	happy	unfam	1	4	534	-18.22	6316	674.7	571.5	6	790.167	9291.67
benji	1	2	16	Marion_Beier_happy.jpg	15	pos	happy	unfam	2	.	239	155.32	8022	1437	808	6
benji	1	2	16	Marion_Beier_happy.jpg	15	pos	happy	unfam	3	3	230	157.83	8453	644.8	465.3	6
benji	1	2	16	Marion_Beier_happy.jpg	15	pos	happy	unfam	4	4	2850	-14.97	8760	232	300.4	6
benji	1	2	16	Marion_Beier_happy.jpg	15	pos	happy	unfam	5	4	479	165.03	11824	865	465.2	6
benji	1	2	16	Marion_Beier_happy.jpg	15	pos	happy	unfam	6	3	409	.	12375	573.1	388.9	6
benji	1	3	1	Stephanie_Hembach_sad.jpg	15	neg	sad	fam	1	2	178	4.51	3331	494.6	485.6	8	803.625	6858.62
benji	1	3	1	Stephanie_Hembach_sad.jpg	15	neg	sad	fam	2	5	2677	-14.86	3553	700.3	469.6	8
benji	1	3	1	Stephanie_Hembach_sad.jpg	15	neg	sad	fam	3	.	559	28.2	6459	1187.7	593.2	8
benji	1	3	1	Stephanie_Hembach_sad.jpg	15	neg	sad	fam	4	.	547	-162.99	7072	1383.3	497.3	8
benji	1	3	1	Stephanie_Hembach_sad.jpg	15	neg	sad	fam	5	.	534	-177.34	7696	993.7	607.9	8
benji	1	3	1	Stephanie_Hembach_sad.jpg	15	neg	sad	fam	6	4	365	164.19	8291	704.2	621	8
benji	1	3	1	Stephanie_Hembach_sad.jpg	15	neg	sad	fam	7	2	995	25.67	8709	435.3	545.7	8
benji	1	3	1	Stephanie_Hembach_sad.jpg	15	neg	sad	fam	8	5	574	.	9758	624.1	456.2	8
benji	1	3	2	Marion_Beier_angry.jpg	15	neg	angry	unfam	1	.	28	95.81	30102	1247	457.9	12	379.917	32179.2
benji	1	3	2	Marion_Beier_angry.jpg	15	neg	angry	unfam	2	.	167	101.19	30226	1171.3	-249.3	12
benji	1	3	2	Marion_Beier_angry.jpg	15	neg	angry	unfam	3	.	307	-137.26	30771	1117.9	-522.9	12
benji	1	3	2	Marion_Beier_angry.jpg	15	neg	angry	unfam	4	.	389	55.16	31122	881.4	-296.3	12
benji	1	3	2	Marion_Beier_angry.jpg	15	neg	angry	unfam	5	.	361	-62.96	31545	966.6	-423.1	12
benji	1	3	2	Marion_Beier_angry.jpg	15	neg	angry	unfam	6	.	137	-93.48	31984	1202.8	35.7	12
benji	1	3	2	Marion_Beier_angry.jpg	15	neg	angry	unfam	7	.	194	-72.81	32179	1155.3	775.5	12
benji	1	3	2	Marion_Beier_angry.jpg	15	neg	angry	unfam	8	.	94	141.95	32532	1309.9	1264.8	12
benji	1	3	2	Marion_Beier_angry.jpg	15	neg	angry	unfam	9	.	574	82.2	32793	1120.6	1115.5	12
benji	1	3	2	Marion_Beier_angry.jpg	15	neg	angry	unfam	10	.	371	-116.35	33508	1327	-381.9	12
benji	1	3	2	Marion_Beier_angry.jpg	15	neg	angry	unfam	11	4	513	-176.36	34405	865.9	524.4	12
benji	1	3	2	Marion_Beier_angry.jpg	15	neg	angry	unfam	12	3	1424	.	34984	536.4	544.9	12
benji	1	3	3	Stephanie_Hembach_angry.jpg	15	neg	angry	fam	1	5	848	-19.55	5160	588.6	479.4	3	382.333	5892
benji	1	3	3	Stephanie_Hembach_angry.jpg	15	neg	angry	fam	2	.	225	-80.69	6136	1058.7	641.4	3
benji	1	3	3	Stephanie_Hembach_angry.jpg	15	neg	angry	fam	3	.	74	.	6380	1081	772.1	3
benji	1	3	4	Marion_Beier_sad.jpg	15	neg	sad	unfam	1	1	1139	13.7	42083	557.1	412.1	7	825.714	44559.6
benji	1	3	4	Marion_Beier_sad.jpg	15	neg	sad	unfam	2	.	759	-134.25	43575	1401.9	219.5	7
benji	1	3	4	Marion_Beier_sad.jpg	15	neg	sad	unfam	3	.	326	164.73	44402	1009.7	591.3	7
benji	1	3	4	Marion_Beier_sad.jpg	15	neg	sad	unfam	4	3	45	-57.56	44806	513.8	459.8	7
benji	1	3	4	Marion_Beier_sad.jpg	15	neg	sad	unfam	5	3	586	-163.07	44857	537.8	497.1	7
benji	1	3	4	Marion_Beier_sad.jpg	15	neg	sad	unfam	6	4	1094	-9.39	45507	241.9	585.9	7
benji	1	3	4	Marion_Beier_sad.jpg	15	neg	sad	unfam	7	4	1831	.	46687	568.3	639.3	7
benji	1	3	5	Stephanie_Hembach_neutral.jpg	15	pos	neutral	fam	1	4	917	24.46	9616	208.1	711.6	4	623.5	11021.8
benji	1	3	5	Stephanie_Hembach_neutral.jpg	15	pos	neutral	fam	2	.	31	-114.06	10897	932.1	390.6	4
benji	1	3	5	Stephanie_Hembach_neutral.jpg	15	pos	neutral	fam	3	4	1515	22.15	10948	832.8	606.3	4
benji	1	3	5	Stephanie_Hembach_neutral.jpg	15	pos	neutral	fam	4	.	31	.	12626	1583.2	328.6	4
benji	1	3	6	Marion_Beier_neutral.jpg	15	pos	neutral	unfam	1	4	241	178.75	50246	745.9	463.3	4	1091	52385.5
benji	1	3	6	Marion_Beier_neutral.jpg	15	pos	neutral	unfam	2	5	3312	172.87	50512	652.4	461.3	4
benji	1	3	6	Marion_Beier_neutral.jpg	15	pos	neutral	unfam	3	4	377	-169.3	54181	333	422	4
benji	1	3	6	Marion_Beier_neutral.jpg	15	pos	neutral	unfam	4	4	434	.	54603	166.7	452.7	4
benji	1	3	7	Stephanie_Hembach_happy.jpg	15	pos	happy	fam	1	5	209	92.14	4783	566.7	436.5	5	1232.6	6327.4
benji	1	3	7	Stephanie_Hembach_happy.jpg	15	pos	happy	fam	2	1	300	-2.31	5008	565.5	404.8	5
benji	1	3	7	Stephanie_Hembach_happy.jpg	15	pos	happy	fam	3	1	2049	17.24	5334	681.7	409.4	5
benji	1	3	7	Stephanie_Hembach_happy.jpg	15	pos	happy	fam	4	.	1305	-165.63	7495	1093.3	286.4	5
benji	1	3	7	Stephanie_Hembach_happy.jpg	15	pos	happy	fam	5	1	2300	.	9017	630.4	400.8	5
benji	1	3	8	Marion_Beier_happy.jpg	15	pos	happy	unfam	1	4	895	147.91	2756	727.5	507.2	2	2390.5	3212
benji	1	3	8	Marion_Beier_happy.jpg	15	pos	happy	unfam	2	5	3886	.	3668	675.4	475.1	2
benji	1	3	9	Stephanie_Hembach_happy.jpg	15	pos	happy	fam	1	4	997	42.74	2631	365.6	566.8	8	540.625	5397.62
benji	1	3	9	Stephanie_Hembach_happy.jpg	15	pos	happy	fam	2	4	24	-114.82	3850	852.2	124.5	8
benji	1	3	9	Stephanie_Hembach_happy.jpg	15	pos	happy	fam	3	5	683	-148.28	3895	738.2	366.1	8
benji	1	3	9	Stephanie_Hembach_happy.jpg	15	pos	happy	fam	4	5	1583	-163.08	4612	630.6	431.4	8
benji	1	3	9	Stephanie_Hembach_happy.jpg	15	pos	happy	fam	5	.	417	23.34	6541	-52.9	633	8
benji	1	3	9	Stephanie_Hembach_happy.jpg	15	pos	happy	fam	6	1	35	-121.52	7049	652.5	337.9	8
benji	1	3	9	Stephanie_Hembach_happy.jpg	15	pos	happy	fam	7	2	340	12	7105	536.6	524.3	8
benji	1	3	9	Stephanie_Hembach_happy.jpg	15	pos	happy	fam	8	5	246	.	7498	736.8	482.4	8
benji	1	3	10	Marion_Beier_neutral.jpg	15	pos	neutral	unfam	1	4	311	22.92	1332	567.8	609.2	6	715.167	3655
benji	1	3	10	Marion_Beier_neutral.jpg	15	pos	neutral	unfam	2	4	632	112.85	1668	660.9	570.2	6
benji	1	3	10	Marion_Beier_neutral.jpg	15	pos	neutral	unfam	3	3	2328	-174.19	2320	620.3	475	6
benji	1	3	10	Marion_Beier_neutral.jpg	15	pos	neutral	unfam	4	4	263	-143	5050	271.4	509.9	6
benji	1	3	10	Marion_Beier_neutral.jpg	15	pos	neutral	unfam	5	.	619	29.95	5382	-69.8	759.1	6
benji	1	3	10	Marion_Beier_neutral.jpg	15	pos	neutral	unfam	6	5	138	.	6178	705.9	325.7	6
benji	1	3	11	Marion_Beier_happy.jpg	15	pos	happy	unfam	1	5	2055	70.89	1479	636	532	4	1096.25	3692.25
benji	1	3	11	Marion_Beier_happy.jpg	15	pos	happy	unfam	2	4	31	-120.3	3862	739.7	237.2	4
benji	1	3	11	Marion_Beier_happy.jpg	15	pos	happy	unfam	3	3	1516	-163.17	3914	618.2	441.7	4
benji	1	3	11	Marion_Beier_happy.jpg	15	pos	happy	unfam	4	4	783	.	5514	329	527.8	4
benji	1	3	12	Stephanie_Hembach_neutral.jpg	15	pos	neutral	fam	1	5	2200	-170.06	3981	670.6	458.2	3	1605.67	5855
benji	1	3	12	Stephanie_Hembach_neutral.jpg	15	pos	neutral	fam	2	4	967	9.13	6269	280.2	525.4	3
benji	1	3	12	Stephanie_Hembach_neutral.jpg	15	pos	neutral	fam	3	5	1650	.	7315	687.9	461	3
benji	1	3	13	Marion_Beier_sad.jpg	15	neg	sad	unfam	1	3	2423	176.78	9643	596.4	566.3	5	938.6	12627.4
benji	1	3	13	Marion_Beier_sad.jpg	15	neg	sad	unfam	2	4	774	-7.85	12255	235	546.3	5
benji	1	3	13	Marion_Beier_sad.jpg	15	neg	sad	unfam	3	4	580	-39.52	13135	643.9	601.8	5
benji	1	3	13	Marion_Beier_sad.jpg	15	neg	sad	unfam	4	.	467	-85.69	13793	1121.1	990.2	5
benji	1	3	13	Marion_Beier_sad.jpg	15	neg	sad	unfam	5	.	449	.	14311	1148.6	1362.7	5
benji	1	3	14	Stephanie_Hembach_angry.jpg	15	neg	angry	fam	1	4	768	-161	140654	831.7	269.3	6	856	143381
benji	1	3	14	Stephanie_Hembach_angry.jpg	15	neg	angry	fam	2	1	692	-119.73	141636	484.6	386.3	6
benji	1	3	14	Stephanie_Hembach_angry.jpg	15	neg	angry	fam	3	.	589	60.54	142439	30.3	1192.6	6
benji	1	3	14	Stephanie_Hembach_angry.jpg	15	neg	angry	fam	4	3	1696	169.71	143857	522.8	307.6	6
benji	1	3	14	Stephanie_Hembach_angry.jpg	15	neg	angry	fam	5	4	26	-116.45	145826	153.7	242	6
benji	1	3	14	Stephanie_Hembach_angry.jpg	15	neg	angry	fam	6	.	1365	.	145873	29.5	482.6	6
benji	1	3	15	Stephanie_Hembach_sad.jpg	15	neg	sad	fam	1	5	360	-8.96	2795	395.6	453.6	7	980.429	5510.29
benji	1	3	15	Stephanie_Hembach_sad.jpg	15	neg	sad	fam	2	5	347	150.4	3459	769.7	511.5	7
benji	1	3	15	Stephanie_Hembach_sad.jpg	15	neg	sad	fam	3	1	1629	158.32	3959	593.3	413.1	7
benji	1	3	15	Stephanie_Hembach_sad.jpg	15	neg	sad	fam	4	4	32	-115.94	5794	118.1	228.5	7
benji	1	3	15	Stephanie_Hembach_sad.jpg	15	neg	sad	fam	5	.	2177	30.35	5847	2.5	456.9	7
benji	1	3	15	Stephanie_Hembach_sad.jpg	15	neg	sad	fam	6	5	88	-98.41	8304	558.1	140.7	7
benji	1	3	15	Stephanie_Hembach_sad.jpg	15	neg	sad	fam	7	5	2230	.	8414	511.5	452.6	7
benji	1	3	16	Marion_Beier_angry.jpg	15	neg	angry	unfam	1	1	621	-119.65	8929	538.5	361.1	10	664.9	12095.6
benji	1	3	16	Marion_Beier_angry.jpg	15	neg	angry	unfam	2	.	773	43.21	9612	230	903	10
benji	1	3	16	Marion_Beier_angry.jpg	15	neg	angry	unfam	3	.	559	-61.29	10526	964.8	222.1	10
benji	1	3	16	Marion_Beier_angry.jpg	15	neg	angry	unfam	4	.	497	-111.76	11155	1300.5	800.6	10
benji	1	3	16	Marion_Beier_angry.jpg	15	neg	angry	unfam	5	.	174	151.88	11699	1166.7	1123.6	10
benji	1	3	16	Marion_Beier_angry.jpg	15	neg	angry	unfam	6	4	652	85.53	12045	436.8	734.3	10
benji	1	3	16	Marion_Beier_angry.jpg	15	neg	angry	unfam	7	3	650	-169.78	12742	456.3	486.5	10
benji	1	3	16	Marion_Beier_angry.jpg	15	neg	angry	unfam	8	4	1399	-7.25	13454	154.5	539.8	10
benji	1	3	16	Marion_Beier_angry.jpg	15	neg	angry	unfam	9	4	848	112.05	14941	660.7	603	10
benji	1	3	16	Marion_Beier_angry.jpg	15	neg	angry	unfam	10	5	476	.	15853	578.4	402.3	10
billy	2	1	1	Vicky_Afounidoux_angry.jpg	20	neg	angry	unfam	1	.	2290	-130.16	6615	1219.5	-161.8	7	575	9188.43
billy	2	1	1	Vicky_Afounidoux_angry.jpg	20	neg	angry	unfam	2	4	114	-95.83	9004	872.8	234.9	7
billy	2	1	1	Vicky_Afounidoux_angry.jpg	20	neg	angry	unfam	3	4	123	-77.81	9171	830.6	638	7
billy	2	1	1	Vicky_Afounidoux_angry.jpg	20	neg	angry	unfam	4	4	195	-68.73	9305	845	703.6	7
billy	2	1	1	Vicky_Afounidoux_angry.jpg	20	neg	angry	unfam	5	.	603	86.43	9531	885.7	807	7
billy	2	1	1	Vicky_Afounidoux_angry.jpg	20	neg	angry	unfam	6	4	228	68.31	10173	896.3	639.6	7
billy	2	1	1	Vicky_Afounidoux_angry.jpg	20	neg	angry	unfam	7	.	472	.	10520	1311.9	-382.3	7
billy	2	1	2	Dania_Randi_angry.jpg	20	neg	angry	fam	1	.	1121	-21.5	7010	1267.7	-453.4	8	511.375	9518.25
billy	2	1	2	Dania_Randi_angry.jpg	20	neg	angry	fam	2	.	742	-140.22	8176	1439.8	-386.9	8
billy	2	1	2	Dania_Randi_angry.jpg	20	neg	angry	fam	3	.	365	-137.14	9034	1034.6	-60.9	8
billy	2	1	2	Dania_Randi_angry.jpg	20	neg	angry	fam	4	.	346	-94.35	9664	936.7	27.6	8
billy	2	1	2	Dania_Randi_angry.jpg	20	neg	angry	fam	5	4	111	-114.59	10074	890.9	615.1	8
billy	2	1	2	Dania_Randi_angry.jpg	20	neg	angry	fam	6	4	620	75.48	10219	857.1	687.3	8
billy	2	1	2	Dania_Randi_angry.jpg	20	neg	angry	fam	7	.	23	93.22	10970	1142.8	-417.1	8
billy	2	1	2	Dania_Randi_angry.jpg	20	neg	angry	fam	8	.	763	.	10999	1138.6	-493.5	8
billy	2	1	3	Vicky_Afounidoux_sad.jpg	20	neg	sad	unfam	1	.	1491	-138.97	7378	1303.1	-350.7	6	1160.17	17537.3
billy	2	1	3	Vicky_Afounidoux_sad.jpg	20	neg	sad	unfam	2	.	2428	82.93	9822	1044.3	-130.9	6
billy	2	1	3	Vicky_Afounidoux_sad.jpg	20	neg	sad	unfam	3	.	2396	-111.2	16965	1079.2	-412.9	6
billy	2	1	3	Vicky_Afounidoux_sad.jpg	20	neg	sad	unfam	4	4	159	119.59	23487	702.6	565	6
billy	2	1	3	Vicky_Afounidoux_sad.jpg	20	neg	sad	unfam	5	5	131	65.33	23674	628.1	435.6	6
billy	2	1	3	Vicky_Afounidoux_sad.jpg	20	neg	sad	unfam	6	.	356	.	23898	1099.1	-617.1	6
billy	2	1	4	Dania_Randi_sad.jpg	20	neg	sad	fam	1	4	178	121.18	6478	832.9	649.9	7	828.429	9287.14
billy	2	1	4	Dania_Randi_sad.jpg	20	neg	sad	fam	2	4	1804	48.63	6678	806.9	607.7	7
billy	2	1	4	Dania_Randi_sad.jpg	20	neg	sad	fam	3	.	520	-134.61	8680	1149.1	235.4	7
billy	2	1	4	Dania_Randi_sad.jpg	20	neg	sad	fam	4	.	641	-118.04	9292	961.5	415.3	7
billy	2	1	4	Dania_Randi_sad.jpg	20	neg	sad	fam	5	4	1038	162.83	9979	846.8	623.6	7
billy	2	1	4	Dania_Randi_sad.jpg	20	neg	sad	fam	6	4	1579	45.41	11032	817.7	614.8	7
billy	2	1	4	Dania_Randi_sad.jpg	20	neg	sad	fam	7	.	39	.	12871	1119.9	321.1	7
billy	2	1	5	Dania_Randi_angry.jpg	20	neg	angry	fam	1	4	283	-77.69	3452	804.1	410.7	6	937.167	5215.5
billy	2	1	5	Dania_Randi_angry.jpg	20	neg	angry	fam	2	4	567	30.87	3774	827.6	515.7	6
billy	2	1	5	Dania_Randi_angry.jpg	20	neg	angry	fam	3	.	945	-169.02	4512	1275.7	262.7	6
billy	2	1	5	Dania_Randi_angry.jpg	20	neg	angry	fam	4	4	502	152.9	5560	778.4	353.8	6
billy	2	1	5	Dania_Randi_angry.jpg	20	neg	angry	fam	5	4	1142	97.27	6326	776.6	352.9	6
billy	2	1	5	Dania_Randi_angry.jpg	20	neg	angry	fam	6	4	2184	.	7669	774.2	334.5	6
billy	2	1	6	Dania_Randi_sad.jpg	20	neg	sad	fam	1	4	568	.	5299	893.4	634.4	1	568	5299
billy	2	1	7	Vicky_Afounidoux_sad.jpg	20	neg	sad	unfam	1	4	526	13.53	6849	780.2	601.4	23	1159.74	23528
billy	2	1	7	Vicky_Afounidoux_sad.jpg	20	neg	sad	unfam	2	.	3447	-159.83	7598	1134.1	519.7	23
billy	2	1	7	Vicky_Afounidoux_sad.jpg	20	neg	sad	unfam	3	.	1321	35.46	11205	909.6	598.4	23
billy	2	1	7	Vicky_Afounidoux_sad.jpg	20	neg	sad	unfam	4	.	1316	-153.22	12683	1188.4	410.1	23
billy	2	1	7	Vicky_Afounidoux_sad.jpg	20	neg	sad	unfam	5	.	430	-89.29	14076	904.2	545.9	23
billy	2	1	7	Vicky_Afounidoux_sad.jpg	20	neg	sad	unfam	6	.	775	-172.79	14702	904.6	577	23
billy	2	1	7	Vicky_Afounidoux_sad.jpg	20	neg	sad	unfam	7	4	810	24.57	15501	784.6	591.8	23
billy	2	1	7	Vicky_Afounidoux_sad.jpg	20	neg	sad	unfam	8	.	3059	-162.93	16483	1153.4	430.6	23
billy	2	1	7	Vicky_Afounidoux_sad.jpg	20	neg	sad	unfam	9	.	491	-91.8	19643	927.9	496.3	23
billy	2	1	7	Vicky_Afounidoux_sad.jpg	20	neg	sad	unfam	10	.	678	69.54	20371	925.7	563.7	23
billy	2	1	7	Vicky_Afounidoux_sad.jpg	20	neg	sad	unfam	11	.	2490	-115.66	21169	1229.3	-220.3	23
billy	2	1	7	Vicky_Afounidoux_sad.jpg	20	neg	sad	unfam	12	.	1679	34.75	23791	1092.3	53.2	23
billy	2	1	7	Vicky_Afounidoux_sad.jpg	20	neg	sad	unfam	13	.	1334	-127.56	25600	1334.9	-105.6	23
billy	2	1	7	Vicky_Afounidoux_sad.jpg	20	neg	sad	unfam	14	.	3933	13.17	27096	1092.9	189.7	23
billy	2	1	7	Vicky_Afounidoux_sad.jpg	20	neg	sad	unfam	15	.	322	17.87	31056	1308.4	142.6	23
billy	2	1	7	Vicky_Afounidoux_sad.jpg	20	neg	sad	unfam	16	.	893	-159.44	31500	1509	84.3	23
billy	2	1	7	Vicky_Afounidoux_sad.jpg	20	neg	sad	unfam	17	.	425	165.66	32478	1203.3	187.9	23
billy	2	1	7	Vicky_Afounidoux_sad.jpg	20	neg	sad	unfam	18	.	307	-125.48	33250	1120.9	168.2	23
billy	2	1	7	Vicky_Afounidoux_sad.jpg	20	neg	sad	unfam	19	.	279	-158.74	33727	930.1	423.2	23
billy	2	1	7	Vicky_Afounidoux_sad.jpg	20	neg	sad	unfam	20	4	1217	136.17	34260	852.7	452.3	23
billy	2	1	7	Vicky_Afounidoux_sad.jpg	20	neg	sad	unfam	21	4	230	-15.99	35653	829	430.2	23
billy	2	1	7	Vicky_Afounidoux_sad.jpg	20	neg	sad	unfam	22	.	144	108.34	36138	1017.6	482.2	23
billy	2	1	7	Vicky_Afounidoux_sad.jpg	20	neg	sad	unfam	23	.	568	.	36314	972.3	351.7	23
billy	2	1	8	Vicky_Afounidoux_angry.jpg	20	neg	angry	unfam	1	.	539	168.36	11067	1333.3	190.5	7	1324	19169.6
billy	2	1	8	Vicky_Afounidoux_angry.jpg	20	neg	angry	unfam	2	.	4792	13.99	11910	1224.4	170	7
billy	2	1	8	Vicky_Afounidoux_angry.jpg	20	neg	angry	unfam	3	.	2398	157.89	16729	1419.2	125.5	7
billy	2	1	8	Vicky_Afounidoux_angry.jpg	20	neg	angry	unfam	4	.	245	45.17	23120	344.2	-300.7	7
billy	2	1	8	Vicky_Afounidoux_angry.jpg	20	neg	angry	unfam	5	.	324	-86.53	23453	541.7	-513.9	7
billy	2	1	8	Vicky_Afounidoux_angry.jpg	20	neg	angry	unfam	6	4	149	-27.5	23862	608.3	634.9	7
billy	2	1	8	Vicky_Afounidoux_angry.jpg	20	neg	angry	unfam	7	4	821	.	24046	763	714.9	7
billy	2	1	9	Dania_Randi_neutral.jpg	20	pos	neutral	fam	1	3	100	-34.83	4710	492.4	480.9	12	596.083	8063.08
billy	2	1	9	Dania_Randi_neutral.jpg	20	pos	neutral	fam	2	4	439	52.83	4862	763.8	667.3	12
billy	2	1	9	Dania_Randi_neutral.jpg	20	pos	neutral	fam	3	.	198	17.29	5500	906.9	483	12
billy	2	1	9	Dania_Randi_neutral.jpg	20	pos	neutral	fam	4	.	908	169.05	5851	1221.7	390.6	12
billy	2	1	9	Dania_Randi_neutral.jpg	20	pos	neutral	fam	5	4	714	165.52	6839	864.8	325.4	12
billy	2	1	9	Dania_Randi_neutral.jpg	20	pos	neutral	fam	6	4	640	0.16	7755	761	299.3	12
billy	2	1	9	Dania_Randi_neutral.jpg	20	pos	neutral	fam	7	.	324	-30.76	8696	941.5	298.8	12
billy	2	1	9	Dania_Randi_neutral.jpg	20	pos	neutral	fam	8	.	911	-67.62	9171	1268.8	481.3	12
billy	2	1	9	Dania_Randi_neutral.jpg	20	pos	neutral	fam	9	.	261	144.36	10143	1490.5	975.3	12
billy	2	1	9	Dania_Randi_neutral.jpg	20	pos	neutral	fam	10	.	101	-157.56	10485	937.1	602.1	12
billy	2	1	9	Dania_Randi_neutral.jpg	20	pos	neutral	fam	11	4	1280	30.38	10611	854	635.5	12
billy	2	1	9	Dania_Randi_neutral.jpg	20	pos	neutral	fam	12	.	1277	.	12134	1162.2	463	12
billy	2	1	10	Vicky_Afounidoux_neutral.jpg	20	pos	neutral	unfam	1	.	95	114.65	10133	912.5	545	14	603	14891.9
billy	2	1	10	Vicky_Afounidoux_neutral.jpg	20	pos	neutral	unfam	2	4	533	-2.43	10246	884.5	485.9	14
billy	2	1	10	Vicky_Afounidoux_neutral.jpg	20	pos	neutral	unfam	3	.	1232	177.36	11041	1193	498.3	14
billy	2	1	10	Vicky_Afounidoux_neutral.jpg	20	pos	neutral	unfam	4	.	295	-138.32	12310	946.7	487.6	14
billy	2	1	10	Vicky_Afounidoux_neutral.jpg	20	pos	neutral	unfam	5	4	708	28.77	12675	810.9	604.4	14
billy	2	1	10	Vicky_Afounidoux_neutral.jpg	20	pos	neutral	unfam	6	.	278	-78.37	13630	976.2	516.4	14
billy	2	1	10	Vicky_Afounidoux_neutral.jpg	20	pos	neutral	unfam	7	.	826	49.49	13955	979.8	533.2	14
billy	2	1	10	Vicky_Afounidoux_neutral.jpg	20	pos	neutral	unfam	8	.	790	-141.16	15089	1280.1	203.3	14
billy	2	1	10	Vicky_Afounidoux_neutral.jpg	20	pos	neutral	unfam	9	.	351	-139.26	15924	1088.4	346.3	14
billy	2	1	10	Vicky_Afounidoux_neutral.jpg	20	pos	neutral	unfam	10	4	1675	177.45	16466	892.4	506.9	14
billy	2	1	10	Vicky_Afounidoux_neutral.jpg	20	pos	neutral	unfam	11	4	744	13.85	18161	790.6	502.5	14
billy	2	1	10	Vicky_Afounidoux_neutral.jpg	20	pos	neutral	unfam	12	.	606	-122.5	19078	968.6	460.1	14
billy	2	1	10	Vicky_Afounidoux_neutral.jpg	20	pos	neutral	unfam	13	4	287	-146.13	19733	876.6	599.6	14
billy	2	1	10	Vicky_Afounidoux_neutral.jpg	20	pos	neutral	unfam	14	4	22	.	20046	824.2	634	14
billy	2	1	11	Dania_Randi_happy.jpg	20	pos	happy	fam	1	.	685	21.75	7868	1155.2	486.7	9	701.556	10304.8
billy	2	1	11	Dania_Randi_happy.jpg	20	pos	happy	fam	2	.	33	93.74	8737	1307.8	430.7	9
billy	2	1	11	Dania_Randi_happy.jpg	20	pos	happy	fam	3	.	196	-23.53	8778	1305.3	396	9
billy	2	1	11	Dania_Randi_happy.jpg	20	pos	happy	fam	4	.	165	-167.68	9112	1316.7	400.5	9
billy	2	1	11	Dania_Randi_happy.jpg	20	pos	happy	fam	5	.	1813	-14.13	9407	1077.7	448.7	9
billy	2	1	11	Dania_Randi_happy.jpg	20	pos	happy	fam	6	.	188	15.95	11414	1246	488.1	9
billy	2	1	11	Dania_Randi_happy.jpg	20	pos	happy	fam	7	.	807	-169.47	11719	1495.2	424.3	9
billy	2	1	11	Dania_Randi_happy.jpg	20	pos	happy	fam	8	.	397	-150.46	12620	1134.7	484.8	9
billy	2	1	11	Dania_Randi_happy.jpg	20	pos	happy	fam	9	4	2030	.	13088	899.3	611.8	9
billy	2	1	12	Vicky_Afounidoux_happy.jpg	20	pos	happy	unfam	1	4	1962	19.36	9081	791.1	488.9	10	1745.6	24581.4
billy	2	1	12	Vicky_Afounidoux_happy.jpg	20	pos	happy	unfam	2	.	11339	-162.44	11173	1191.6	355.1	10
billy	2	1	12	Vicky_Afounidoux_happy.jpg	20	pos	happy	unfam	3	4	641	56.24	22607	858.1	455.1	10
billy	2	1	12	Vicky_Afounidoux_happy.jpg	20	pos	happy	unfam	4	.	1429	-138.16	23354	1174.1	1.3	10
billy	2	1	12	Vicky_Afounidoux_happy.jpg	20	pos	happy	unfam	5	5	174	1.68	28939	520.2	569.2	10
billy	2	1	12	Vicky_Afounidoux_happy.jpg	20	pos	happy	unfam	6	4	673	-177.11	29149	651.1	565.4	10
billy	2	1	12	Vicky_Afounidoux_happy.jpg	20	pos	happy	unfam	7	4	120	-5.91	29887	406.4	577.6	10
billy	2	1	12	Vicky_Afounidoux_happy.jpg	20	pos	happy	unfam	8	4	544	17.64	30052	639.7	601.5	10
billy	2	1	12	Vicky_Afounidoux_happy.jpg	20	pos	happy	unfam	9	4	295	-71.53	30628	701.4	582.1	10
billy	2	1	12	Vicky_Afounidoux_happy.jpg	20	pos	happy	unfam	10	4	279	.	30944	735.2	682.3	10
billy	2	1	13	Vicky_Afounidoux_happy.jpg	20	pos	happy	unfam	1	4	553	19.28	10455	828.2	489.7	20	576.65	18548.6
billy	2	1	13	Vicky_Afounidoux_happy.jpg	20	pos	happy	unfam	2	.	1493	4.82	11286	1211	363	20
billy	2	1	13	Vicky_Afounidoux_happy.jpg	20	pos	happy	unfam	3	.	649	-143.19	13026	1383.3	349.8	20
billy	2	1	13	Vicky_Afounidoux_happy.jpg	20	pos	happy	unfam	4	.	175	-161.93	13749	1117.5	532	20
billy	2	1	13	Vicky_Afounidoux_happy.jpg	20	pos	happy	unfam	5	4	1005	22.81	13982	890	603	20
billy	2	1	13	Vicky_Afounidoux_happy.jpg	20	pos	happy	unfam	6	.	3119	-29.9	15186	1306.3	438.7	20
billy	2	1	13	Vicky_Afounidoux_happy.jpg	20	pos	happy	unfam	7	.	300	-69.08	18465	1417.3	496	20
billy	2	1	13	Vicky_Afounidoux_happy.jpg	20	pos	happy	unfam	8	.	20	-3.66	18772	1424.1	511.8	20
billy	2	1	13	Vicky_Afounidoux_happy.jpg	20	pos	happy	unfam	9	.	443	-177.32	18895	1625.7	523	20
billy	2	1	13	Vicky_Afounidoux_happy.jpg	20	pos	happy	unfam	10	.	109	-136.34	19442	1041.5	547.5	20
billy	2	1	13	Vicky_Afounidoux_happy.jpg	20	pos	happy	unfam	11	.	121	-117.41	19603	912.3	666.3	20
billy	2	1	13	Vicky_Afounidoux_happy.jpg	20	pos	happy	unfam	12	4	1284	59.71	19760	870.5	745.4	20
billy	2	1	13	Vicky_Afounidoux_happy.jpg	20	pos	happy	unfam	13	.	518	-144.72	21105	994.2	539.4	20
billy	2	1	13	Vicky_Afounidoux_happy.jpg	20	pos	happy	unfam	14	4	228	-102.05	21671	877.9	618.9	20
billy	2	1	13	Vicky_Afounidoux_happy.jpg	20	pos	happy	unfam	15	4	100	-87.1	21935	855.1	723.5	20
billy	2	1	13	Vicky_Afounidoux_happy.jpg	20	pos	happy	unfam	16	.	203	-79.44	22055	859.4	807.7	20
billy	2	1	13	Vicky_Afounidoux_happy.jpg	20	pos	happy	unfam	17	.	275	107.24	22293	878.8	911.8	20
billy	2	1	13	Vicky_Afounidoux_happy.jpg	20	pos	happy	unfam	18	.	416	97.48	22580	867.1	873.9	20
billy	2	1	13	Vicky_Afounidoux_happy.jpg	20	pos	happy	unfam	19	4	496	55.93	23033	851	751.7	20
billy	2	1	13	Vicky_Afounidoux_happy.jpg	20	pos	happy	unfam	20	.	26	.	23679	1397.7	-14.2	20
billy	2	1	14	Dania_Randi_happy.jpg	20	pos	happy	fam	1	.	1252	49.48	8096	931	775.2	16	1756.12	22518.1
billy	2	1	14	Dania_Randi_happy.jpg	20	pos	happy	fam	2	.	2247	-120.43	9651	1308.8	358.3	16
billy	2	1	14	Dania_Randi_happy.jpg	20	pos	happy	fam	3	.	512	72.55	12110	1221.1	494.9	16
billy	2	1	14	Dania_Randi_happy.jpg	20	pos	happy	fam	4	.	502	-13.65	12890	1230.2	468.2	16
billy	2	1	14	Dania_Randi_happy.jpg	20	pos	happy	fam	5	.	1007	177.29	13543	1485.3	523.9	16
billy	2	1	14	Dania_Randi_happy.jpg	20	pos	happy	fam	6	.	348	-142.1	14685	1145.1	509.3	16
billy	2	1	14	Dania_Randi_happy.jpg	20	pos	happy	fam	7	.	1568	42.14	15105	953.6	651.3	16
billy	2	1	14	Dania_Randi_happy.jpg	20	pos	happy	fam	8	.	1923	-144.16	16854	1358.2	309.6	16
billy	2	1	14	Dania_Randi_happy.jpg	20	pos	happy	fam	9	.	2511	60.92	18843	1141.6	452.8	16
billy	2	1	14	Dania_Randi_happy.jpg	20	pos	happy	fam	10	.	2983	-112.05	21471	1434.3	-29.1	16
billy	2	1	14	Dania_Randi_happy.jpg	20	pos	happy	fam	11	.	1817	55.81	24554	1254.9	373.6	16
billy	2	1	14	Dania_Randi_happy.jpg	20	pos	happy	fam	12	.	9771	-145.85	26418	1366.3	224.7	16
billy	2	1	14	Dania_Randi_happy.jpg	20	pos	happy	fam	13	4	796	-74.25	40637	722.3	635.6	16
billy	2	1	14	Dania_Randi_happy.jpg	20	pos	happy	fam	14	.	72	95.91	41475	790.9	878.9	16
billy	2	1	14	Dania_Randi_happy.jpg	20	pos	happy	fam	15	4	529	57.81	41606	768.6	663.5	16
billy	2	1	14	Dania_Randi_happy.jpg	20	pos	happy	fam	16	4	260	.	42352	812.4	595	16
billy	2	1	15	Dania_Randi_neutral.jpg	20	pos	neutral	fam	1	2	165	-43.03	3882	530.3	310.7	8	493.75	5700.62
billy	2	1	15	Dania_Randi_neutral.jpg	20	pos	neutral	fam	2	4	475	-166.67	4098	686.2	454	8
billy	2	1	15	Dania_Randi_neutral.jpg	20	pos	neutral	fam	3	3	266	-25.71	4716	479.6	502.2	8
billy	2	1	15	Dania_Randi_neutral.jpg	20	pos	neutral	fam	4	4	682	-61.54	5054	764	637.4	8
billy	2	1	15	Dania_Randi_neutral.jpg	20	pos	neutral	fam	5	4	525	97.84	5762	816.2	732.5	8
billy	2	1	15	Dania_Randi_neutral.jpg	20	pos	neutral	fam	6	4	302	131.85	6486	807.1	667.3	8
billy	2	1	15	Dania_Randi_neutral.jpg	20	pos	neutral	fam	7	5	946	-33.73	7098	568	404.3	8
billy	2	1	15	Dania_Randi_neutral.jpg	20	pos	neutral	fam	8	4	589	.	8509	799.8	556.3	8
billy	2	1	16	Vicky_Afounidoux_neutral.jpg	20	pos	neutral	unfam	1	4	505	-166.17	6662	751.8	404.2	13	291	9583.62
billy	2	1	16	Vicky_Afounidoux_neutral.jpg	20	pos	neutral	unfam	2	5	254	100.77	7321	609.4	438.6	13
billy	2	1	16	Vicky_Afounidoux_neutral.jpg	20	pos	neutral	unfam	3	1	193	-17.7	7842	589.8	337.1	13
billy	2	1	16	Vicky_Afounidoux_neutral.jpg	20	pos	neutral	unfam	4	.	85	-77.32	8558	1096.8	493	13
billy	2	1	16	Vicky_Afounidoux_neutral.jpg	20	pos	neutral	unfam	5	.	82	152.7	8665	1103	519	13
billy	2	1	16	Vicky_Afounidoux_neutral.jpg	20	pos	neutral	unfam	6	.	27	-120.39	8788	999.6	468.3	13
billy	2	1	16	Vicky_Afounidoux_neutral.jpg	20	pos	neutral	unfam	7	4	256	-116.29	8869	873.6	676.2	13
billy	2	1	16	Vicky_Afounidoux_neutral.jpg	20	pos	neutral	unfam	8	4	1564	139.72	9148	845.4	732.3	13
billy	2	1	16	Vicky_Afounidoux_neutral.jpg	20	pos	neutral	unfam	9	4	278	-81.48	10951	622.7	545.8	13
billy	2	1	16	Vicky_Afounidoux_neutral.jpg	20	pos	neutral	unfam	10	4	41	-42.54	11479	641	667	13
billy	2	1	16	Vicky_Afounidoux_neutral.jpg	20	pos	neutral	unfam	11	4	264	20.06	11575	721.1	740.4	13
billy	2	1	16	Vicky_Afounidoux_neutral.jpg	20	pos	neutral	unfam	12	.	212	177.34	12249	1065.5	617.5	13
billy	2	1	16	Vicky_Afounidoux_neutral.jpg	20	pos	neutral	unfam	13	.	22	.	12480	971.4	613.3	13
billy	2	2	1	Dania_Randi_neutral.jpg	20	pos	neutral	fam	1	4	178	-72.54	4537	432.2	140.3	8	694.5	6653.25
billy	2	2	1	Dania_Randi_neutral.jpg	20	pos	neutral	fam	2	1	560	37.79	4759	513.7	396.4	8
billy	2	2	1	Dania_Randi_neutral.jpg	20	pos	neutral	fam	3	.	593	-162.05	5497	1143.2	-78.4	8
billy	2	2	1	Dania_Randi_neutral.jpg	20	pos	neutral	fam	4	4	299	-106.9	6182	615.6	88.8	8
billy	2	2	1	Dania_Randi_neutral.jpg	20	pos	neutral	fam	5	1	1343	15.94	6545	536.1	347.9	8
billy	2	2	1	Dania_Randi_neutral.jpg	20	pos	neutral	fam	6	.	331	-179.06	8017	941.9	234.9	8
billy	2	2	1	Dania_Randi_neutral.jpg	20	pos	neutral	fam	7	2	807	150.53	8414	637.1	239.8	8
billy	2	2	1	Dania_Randi_neutral.jpg	20	pos	neutral	fam	8	4	1445	.	9275	431.1	124.6	8
billy	2	2	2	Vicky_Afounidoux_neutral.jpg	20	pos	neutral	unfam	1	5	515	29.59	484	563.4	424	7	679.429	2965.14
billy	2	2	2	Vicky_Afounidoux_neutral.jpg	20	pos	neutral	unfam	2	.	448	-163.55	1304	1232.4	60.2	7
billy	2	2	2	Vicky_Afounidoux_neutral.jpg	20	pos	neutral	unfam	3	4	805	-163.88	1856	675.4	217.7	7
billy	2	2	2	Vicky_Afounidoux_neutral.jpg	20	pos	neutral	unfam	4	2	512	169.12	2789	550.6	253.3	7
billy	2	2	2	Vicky_Afounidoux_neutral.jpg	20	pos	neutral	unfam	5	2	1661	-8.51	3416	405.3	225.7	7
billy	2	2	2	Vicky_Afounidoux_neutral.jpg	20	pos	neutral	unfam	6	4	129	17.16	5295	744.9	275.7	7
billy	2	2	2	Vicky_Afounidoux_neutral.jpg	20	pos	neutral	unfam	7	.	686	.	5612	1188	144.7	7
billy	2	2	3	Dania_Randi_happy.jpg	20	pos	happy	fam	1	3	441	109.43	7325	573.4	431.5	6	884.333	9633.67
billy	2	2	3	Dania_Randi_happy.jpg	20	pos	happy	fam	2	1	1020	3.21	7789	539.5	336.8	6
billy	2	2	3	Dania_Randi_happy.jpg	20	pos	happy	fam	3	4	1205	9.34	8865	772.3	324	6
billy	2	2	3	Dania_Randi_happy.jpg	20	pos	happy	fam	4	.	621	177.94	10153	1142.8	265.6	6
billy	2	2	3	Dania_Randi_happy.jpg	20	pos	happy	fam	5	4	1659	-0.04	10921	715	250.8	6
billy	2	2	3	Dania_Randi_happy.jpg	20	pos	happy	fam	6	.	360	.	12749	1217.2	251.1	6
billy	2	2	4	Vicky_Afounidoux_happy.jpg	20	pos	happy	unfam	1	3	419	167.76	5661	526.7	468	5	946.8	7106
billy	2	2	4	Vicky_Afounidoux_happy.jpg	20	pos	happy	unfam	2	4	361	12.17	6265	121.4	382.2	5
billy	2	2	4	Vicky_Afounidoux_happy.jpg	20	pos	happy	unfam	3	4	1155	-175.04	6703	663.5	268.2	5
billy	2	2	4	Vicky_Afounidoux_happy.jpg	20	pos	happy	unfam	4	4	812	7.65	7960	240.5	304.2	5
billy	2	2	4	Vicky_Afounidoux_happy.jpg	20	pos	happy	unfam	5	4	1987	.	8941	765.1	235.3	5
billy	2	2	5	Dania_Randi_happy.jpg	20	pos	happy	fam	1	4	456	167.47	7978	183.3	51	10	464.9	11452.2
billy	2	2	5	Dania_Randi_happy.jpg	20	pos	happy	fam	2	.	618	-7.95	8551	-323.8	-56.5	10
billy	2	2	5	Dania_Randi_happy.jpg	20	pos	happy	fam	3	4	1278	176.62	9389	592.1	66.1	10
billy	2	2	5	Dania_Randi_happy.jpg	20	pos	happy	fam	4	4	1567	-5.87	10787	262.8	46.7	10
billy	2	2	5	Dania_Randi_happy.jpg	20	pos	happy	fam	5	4	44	-153.97	12550	403.4	61.1	10
billy	2	2	5	Dania_Randi_happy.jpg	20	pos	happy	fam	6	4	66	31.51	12615	242.2	139.2	10
billy	2	2	5	Dania_Randi_happy.jpg	20	pos	happy	fam	7	4	61	-22.13	12710	402.3	41.8	10
billy	2	2	5	Dania_Randi_happy.jpg	20	pos	happy	fam	8	4	236	-154.79	13029	686.3	156.6	10
billy	2	2	5	Dania_Randi_happy.jpg	20	pos	happy	fam	9	2	30	-150.82	13400	496.7	244.8	10
billy	2	2	5	Dania_Randi_happy.jpg	20	pos	happy	fam	10	2	293	.	13513	493.8	246.4	10
billy	2	2	6	Vicky_Afounidoux_neutral.jpg	20	pos	neutral	unfam	1	1	1	-15.36	2268	417.2	339.9	7	672.714	3675.57
billy	2	2	6	Vicky_Afounidoux_neutral.jpg	20	pos	neutral	unfam	2	4	553	155.32	2367	691.4	414	7
billy	2	2	6	Vicky_Afounidoux_neutral.jpg	20	pos	neutral	unfam	3	1	838	-172.11	2986	446.2	303.1	7
billy	2	2	6	Vicky_Afounidoux_neutral.jpg	20	pos	neutral	unfam	4	4	301	-7.48	3885	168	340.8	7
billy	2	2	6	Vicky_Afounidoux_neutral.jpg	20	pos	neutral	unfam	5	1	302	-2.78	4235	428.2	374.2	7
billy	2	2	6	Vicky_Afounidoux_neutral.jpg	20	pos	neutral	unfam	6	5	859	-27.49	4558	511.8	378.2	7
billy	2	2	6	Vicky_Afounidoux_neutral.jpg	20	pos	neutral	unfam	7	5	1855	.	5430	544	394.7	7
billy	2	2	7	Dania_Randi_neutral.jpg	20	pos	neutral	fam	1	1	50	-103.18	165	546.3	377.7	9	628	2179.78
billy	2	2	7	Dania_Randi_neutral.jpg	20	pos	neutral	fam	2	3	210	52.16	243	536	421	9
billy	2	2	7	Dania_Randi_neutral.jpg	20	pos	neutral	fam	3	1	205	174.77	612	555.8	395.9	9
billy	2	2	7	Dania_Randi_neutral.jpg	20	pos	neutral	fam	4	.	538	-7.56	991	25.7	348.9	9
billy	2	2	7	Dania_Randi_neutral.jpg	20	pos	neutral	fam	5	5	891	20.77	1594	514.8	411.8	9
billy	2	2	7	Dania_Randi_neutral.jpg	20	pos	neutral	fam	6	4	376	-166.37	2530	706	340.5	9
billy	2	2	7	Dania_Randi_neutral.jpg	20	pos	neutral	fam	7	1	905	178.08	3102	576.8	371.3	9
billy	2	2	7	Dania_Randi_neutral.jpg	20	pos	neutral	fam	8	.	508	-5.54	4901	88.7	355.4	9
billy	2	2	7	Dania_Randi_neutral.jpg	20	pos	neutral	fam	9	1	1969	.	5480	546.6	398.6	9
billy	2	2	8	Vicky_Afounidoux_happy.jpg	20	pos	happy	unfam	1	3	261	32.6	151	554.5	401.2	5	970.8	3037.6
billy	2	2	8	Vicky_Afounidoux_happy.jpg	20	pos	happy	unfam	2	1	1651	172.66	1209	602.3	371.1	5
billy	2	2	8	Vicky_Afounidoux_happy.jpg	20	pos	happy	unfam	3	5	2239	-25.12	2914	351.5	339.3	5
billy	2	2	8	Vicky_Afounidoux_happy.jpg	20	pos	happy	unfam	4	3	504	-13.27	5195	488.6	402.6	5
billy	2	2	8	Vicky_Afounidoux_happy.jpg	20	pos	happy	unfam	5	3	199	.	5719	570	421.5	5
billy	2	2	9	Dania_Randi_sad.jpg	20	neg	sad	fam	1	3	171	54.47	1135	457.6	461.5	3	1601	2046
billy	2	2	9	Dania_Randi_sad.jpg	20	neg	sad	fam	2	1	1898	149.89	1331	536.8	352.2	3
billy	2	2	9	Dania_Randi_sad.jpg	20	neg	sad	fam	3	4	2734	.	3672	355.2	248.4	3
billy	2	2	10	Vicky_Afounidoux_angry.jpg	20	neg	angry	unfam	1	2	267	-33.07	150	540.2	308.8	8	589.25	2660.75
billy	2	2	10	Vicky_Afounidoux_angry.jpg	20	neg	angry	unfam	2	4	830	148.13	473	744.6	439.8	8
billy	2	2	10	Vicky_Afounidoux_angry.jpg	20	neg	angry	unfam	3	2	1284	-36.1	1506	476.8	276.2	8
billy	2	2	10	Vicky_Afounidoux_angry.jpg	20	neg	angry	unfam	4	2	587	-12.61	2821	583.3	352.8	8
billy	2	2	10	Vicky_Afounidoux_angry.jpg	20	neg	angry	unfam	5	4	335	152.09	3450	754.2	390.4	8
billy	2	2	10	Vicky_Afounidoux_angry.jpg	20	neg	angry	unfam	6	2	421	-174.71	3810	669.1	346.2	8
billy	2	2	10	Vicky_Afounidoux_angry.jpg	20	neg	angry	unfam	7	2	566	-90.28	4250	615.3	351.1	8
billy	2	2	10	Vicky_Afounidoux_angry.jpg	20	neg	angry	unfam	8	1	424	.	4826	615.2	371.4	8
billy	2	2	11	Dania_Randi_angry.jpg	20	neg	angry	fam	1	1	534	6.7	1966	600.8	378	7	664	3763.14
billy	2	2	11	Dania_Randi_angry.jpg	20	neg	angry	fam	2	4	283	-165.29	2546	806.6	354.3	7
billy	2	2	11	Dania_Randi_angry.jpg	20	neg	angry	fam	3	1	1046	174.5	2871	626.8	400.5	7
billy	2	2	11	Dania_Randi_angry.jpg	20	neg	angry	fam	4	4	514	1.5	4076	229	363	7
billy	2	2	11	Dania_Randi_angry.jpg	20	neg	angry	fam	5	1	195	-7.61	4642	485.5	356.4	7
billy	2	2	11	Dania_Randi_angry.jpg	20	neg	angry	fam	6	1	475	2.49	4859	594.9	370.8	7
billy	2	2	11	Dania_Randi_angry.jpg	20	neg	angry	fam	7	4	1601	.	5382	756.1	363.9	7
billy	2	2	12	Vicky_Afounidoux_sad.jpg	20	neg	sad	unfam	1	5	910	2.06	5503	590	471.7	11	454.364	8477
billy	2	2	12	Vicky_Afounidoux_sad.jpg	20	neg	sad	unfam	2	4	533	170.84	6465	868.3	461.9	11
billy	2	2	12	Vicky_Afounidoux_sad.jpg	20	neg	sad	unfam	3	1	617	-113.77	7062	572	415.2	11
billy	2	2	12	Vicky_Afounidoux_sad.jpg	20	neg	sad	unfam	4	4	276	117.8	7733	477.3	628.1	11
billy	2	2	12	Vicky_Afounidoux_sad.jpg	20	neg	sad	unfam	5	5	199	164.69	8185	333.7	358.8	11
billy	2	2	12	Vicky_Afounidoux_sad.jpg	20	neg	sad	unfam	6	.	363	172.13	8466	-66.3	253.3	11
billy	2	2	12	Vicky_Afounidoux_sad.jpg	20	neg	sad	unfam	7	.	217	-15.48	8882	-554.7	192.4	11
billy	2	2	12	Vicky_Afounidoux_sad.jpg	20	neg	sad	unfam	8	3	1072	166.83	9190	488.9	457.7	11
billy	2	2	12	Vicky_Afounidoux_sad.jpg	20	neg	sad	unfam	9	4	24	156.89	10327	156	381.5	11
billy	2	2	12	Vicky_Afounidoux_sad.jpg	20	neg	sad	unfam	10	.	512	-11.43	10390	-60.5	293.1	11
billy	2	2	12	Vicky_Afounidoux_sad.jpg	20	neg	sad	unfam	11	5	275	.	11044	616.1	425	11
billy	2	2	13	Vicky_Afounidoux_sad.jpg	20	neg	sad	unfam	1	1	648	20.81	4359	606	373.3	3	1858	5183.33
billy	2	2	13	Vicky_Afounidoux_sad.jpg	20	neg	sad	unfam	2	.	782	-167.69	5162	1008.3	225	3
billy	2	2	13	Vicky_Afounidoux_sad.jpg	20	neg	sad	unfam	3	5	4144	.	6029	638.7	303.2	3
billy	2	2	14	Dania_Randi_angry.jpg	20	neg	angry	fam	1	1	355	82.48	9215	563.3	374.4	5	1119.8	11344.4
billy	2	2	14	Dania_Randi_angry.jpg	20	neg	angry	fam	2	5	1265	-2.29	9596	581.1	241.4	5
billy	2	2	14	Dania_Randi_angry.jpg	20	neg	angry	fam	3	.	945	-167.77	11056	1081.1	260.7	5
billy	2	2	14	Dania_Randi_angry.jpg	20	neg	angry	fam	4	1	2403	-4.88	12103	627.5	355.6	5
billy	2	2	14	Dania_Randi_angry.jpg	20	neg	angry	fam	5	.	631	.	14752	1152.2	398.5	5
billy	2	2	15	Vicky_Afounidoux_angry.jpg	20	neg	angry	unfam	1	1	1472	9.8	1181	554.8	426.6	6	904.167	3729.83
billy	2	2	15	Vicky_Afounidoux_angry.jpg	20	neg	angry	unfam	2	4	254	6.12	2814	838.2	378.7	6
billy	2	2	15	Vicky_Afounidoux_angry.jpg	20	neg	angry	unfam	3	.	593	-177.71	3206	1168.1	345.1	6
billy	2	2	15	Vicky_Afounidoux_angry.jpg	20	neg	angry	unfam	4	4	1012	-176.14	3871	782.1	359.8	6
billy	2	2	15	Vicky_Afounidoux_angry.jpg	20	neg	angry	unfam	5	1	1392	-15.51	4944	523.4	376.9	6
billy	2	2	15	Vicky_Afounidoux_angry.jpg	20	neg	angry	unfam	6	1	702	.	6363	637.9	408.2	6
billy	2	2	16	Dania_Randi_sad.jpg	20	neg	sad	fam	1	3	323	96.06	10748	598	405.1	5	1419.8	13361.6
billy	2	2	16	Dania_Randi_sad.jpg	20	neg	sad	fam	2	2	1506	-6.56	11103	583.6	271.3	5
billy	2	2	16	Dania_Randi_sad.jpg	20	neg	sad	fam	3	.	2379	-176.88	12803	1096.5	328.2	5
billy	2	2	16	Dania_Randi_sad.jpg	20	neg	sad	fam	4	4	1555	16.13	15249	728.6	347.5	5
billy	2	2	16	Dania_Randi_sad.jpg	20	neg	sad	fam	5	.	1336	.	16905	1246.1	205.1	5
billy	2	3	1	Dania_Randi_sad.jpg	20	neg	sad	fam	1	5	171	39.69	4183	656.2	388.8	11	586.909	7623.27
billy	2	3	1	Dania_Randi_sad.jpg	20	neg	sad	fam	2	4	582	26.95	4373	709.5	345.4	11
billy	2	3	1	Dania_Randi_sad.jpg	20	neg	sad	fam	3	.	177	24.78	5149	1196.7	108.4	11
billy	2	3	1	Dania_Randi_sad.jpg	20	neg	sad	fam	4	.	767	-155.73	5414	1728.6	-111.4	11
billy	2	3	1	Dania_Randi_sad.jpg	20	neg	sad	fam	5	.	388	-159.45	6286	962.1	201.5	11
billy	2	3	1	Dania_Randi_sad.jpg	20	neg	sad	fam	6	4	1438	24.3	6723	738.6	282.9	11
billy	2	3	1	Dania_Randi_sad.jpg	20	neg	sad	fam	7	.	953	-152.24	8448	1042.4	150.2	11
billy	2	3	1	Dania_Randi_sad.jpg	20	neg	sad	fam	8	4	1042	21.64	9489	793	276.9	11
billy	2	3	1	Dania_Randi_sad.jpg	20	neg	sad	fam	9	.	181	9.36	10793	910.5	231.6	11
billy	2	3	1	Dania_Randi_sad.jpg	20	neg	sad	fam	10	.	502	-167.1	11203	1328.4	167.1	11
billy	2	3	1	Dania_Randi_sad.jpg	20	neg	sad	fam	11	4	255	.	11795	871.2	265.2	11
billy	2	3	2	Dania_Randi_angry.jpg	20	neg	angry	fam	1	1	149	21.69	10696	587.8	421.5	2	184	10787
billy	2	3	2	Dania_Randi_angry.jpg	20	neg	angry	fam	2	5	219	.	10878	671.8	388.6	2
billy	2	3	3	Vicky_Afounidoux_sad.jpg	20	neg	sad	unfam	1	4	961	18.52	9384	720.5	365.6	10	491.2	13274
billy	2	3	3	Vicky_Afounidoux_sad.jpg	20	neg	sad	unfam	2	.	1136	-165.52	10703	1402.3	152.1	10
billy	2	3	3	Vicky_Afounidoux_sad.jpg	20	neg	sad	unfam	3	.	154	-69.73	12013	932.9	264.6	10
billy	2	3	3	Vicky_Afounidoux_sad.jpg	20	neg	sad	unfam	4	.	88	-160.81	12317	939.5	281.8	10
billy	2	3	3	Vicky_Afounidoux_sad.jpg	20	neg	sad	unfam	5	4	636	-169.02	13184	720.4	355.8	10
billy	2	3	3	Vicky_Afounidoux_sad.jpg	20	neg	sad	unfam	6	5	549	21.84	13946	637.5	371.6	10
billy	2	3	3	Vicky_Afounidoux_sad.jpg	20	neg	sad	unfam	7	4	287	13.43	14534	772.2	318.6	10
billy	2	3	3	Vicky_Afounidoux_sad.jpg	20	neg	sad	unfam	8	.	531	27.48	15028	1231.7	214.4	10
billy	2	3	3	Vicky_Afounidoux_sad.jpg	20	neg	sad	unfam	9	.	307	-163.03	15609	1469.2	102.3	10
billy	2	3	3	Vicky_Afounidoux_sad.jpg	20	neg	sad	unfam	10	.	263	.	16022	998.3	234.7	10
billy	2	3	4	Vicky_Afounidoux_angry.jpg	20	neg	angry	unfam	1	1	1328	19.25	6896	634.4	392.6	7	887	10851.3
billy	2	3	4	Vicky_Afounidoux_angry.jpg	20	neg	angry	unfam	2	.	2175	-166.77	8397	1017.7	263	7
billy	2	3	4	Vicky_Afounidoux_angry.jpg	20	neg	angry	unfam	3	4	456	-158.41	10626	798.5	312.7	7
billy	2	3	4	Vicky_Afounidoux_angry.jpg	20	neg	angry	unfam	4	5	927	11.94	11284	703.2	349.6	7
billy	2	3	4	Vicky_Afounidoux_angry.jpg	20	neg	angry	unfam	5	.	198	9.88	12433	907.6	307.5	7
billy	2	3	4	Vicky_Afounidoux_angry.jpg	20	neg	angry	unfam	6	.	248	80.82	13003	1020.2	288.7	7
billy	2	3	4	Vicky_Afounidoux_angry.jpg	20	neg	angry	unfam	7	.	877	.	13320	1026.1	253.9	7
billy	2	3	5	Vicky_Afounidoux_neutral.jpg	20	pos	neutral	unfam	1	5	175	10.4	1318	512.5	388.8	9	604.444	4291.67
billy	2	3	5	Vicky_Afounidoux_neutral.jpg	20	pos	neutral	unfam	2	4	292	164.34	1542	698.7	355.2	9
billy	2	3	5	Vicky_Afounidoux_neutral.jpg	20	pos	neutral	unfam	3	1	1342	14.85	1875	599.7	327.9	9
billy	2	3	5	Vicky_Afounidoux_neutral.jpg	20	pos	neutral	unfam	4	.	667	-166.78	3421	981.4	229.5	9
billy	2	3	5	Vicky_Afounidoux_neutral.jpg	20	pos	neutral	unfam	5	4	878	-162.66	4158	643.8	306.6	9
billy	2	3	5	Vicky_Afounidoux_neutral.jpg	20	pos	neutral	unfam	6	.	643	16.9	5161	86	476.3	9
billy	2	3	5	Vicky_Afounidoux_neutral.jpg	20	pos	neutral	unfam	7	1	1207	23.52	5934	590.1	327.1	9
billy	2	3	5	Vicky_Afounidoux_neutral.jpg	20	pos	neutral	unfam	8	4	109	-22.56	7508	835.4	222.5	9
billy	2	3	5	Vicky_Afounidoux_neutral.jpg	20	pos	neutral	unfam	9	.	127	.	7708	998.8	288	9
billy	2	3	6	Vicky_Afounidoux_happy.jpg	20	pos	happy	unfam	1	5	194	10.74	3920	503.4	390	5	1180.6	6199.2
billy	2	3	6	Vicky_Afounidoux_happy.jpg	20	pos	happy	unfam	2	1	1702	15.42	4135	601.9	371.6	5
billy	2	3	6	Vicky_Afounidoux_happy.jpg	20	pos	happy	unfam	3	.	1108	-171.11	6065	1028.9	257.6	5
billy	2	3	6	Vicky_Afounidoux_happy.jpg	20	pos	happy	unfam	4	4	2309	-171.97	7246	700.8	307.2	5
billy	2	3	6	Vicky_Afounidoux_happy.jpg	20	pos	happy	unfam	5	4	590	.	9630	176.5	379.5	5
billy	2	3	7	Dania_Randi_neutral.jpg	20	pos	neutral	fam	1	5	342	45.6	1382	642.6	427.6	8	571.125	3269.5
billy	2	3	7	Dania_Randi_neutral.jpg	20	pos	neutral	fam	2	4	1227	177.28	1746	740.3	329.7	8
billy	2	3	7	Dania_Randi_neutral.jpg	20	pos	neutral	fam	3	2	267	-131.5	3002	607.5	323.5	8
billy	2	3	7	Dania_Randi_neutral.jpg	20	pos	neutral	fam	4	3	103	-139.89	3321	455.1	493.3	8
billy	2	3	7	Dania_Randi_neutral.jpg	20	pos	neutral	fam	5	4	232	28.44	3475	250.8	663.2	8
billy	2	3	7	Dania_Randi_neutral.jpg	20	pos	neutral	fam	6	5	416	60.36	3768	660.6	444.4	8
billy	2	3	7	Dania_Randi_neutral.jpg	20	pos	neutral	fam	7	4	890	-167.01	4211	723.6	335.7	8
billy	2	3	7	Dania_Randi_neutral.jpg	20	pos	neutral	fam	8	4	1092	.	5251	160.3	462.5	8
billy	2	3	8	Dania_Randi_happy.jpg	20	pos	happy	fam	1	1	253	22.7	151	555.2	370.5	9	423.667	3245.33
billy	2	3	8	Dania_Randi_happy.jpg	20	pos	happy	fam	2	4	2162	172.03	659	813.1	264.8	9
billy	2	3	8	Dania_Randi_happy.jpg	20	pos	happy	fam	3	2	121	-166.77	2858	665.9	244.6	9
billy	2	3	8	Dania_Randi_happy.jpg	20	pos	happy	fam	4	2	199	-63.36	3013	520.1	278.4	9
billy	2	3	8	Dania_Randi_happy.jpg	20	pos	happy	fam	5	5	164	31.74	3433	585.6	407.3	9
billy	2	3	8	Dania_Randi_happy.jpg	20	pos	happy	fam	6	4	354	-107.15	4087	802.3	275.8	9
billy	2	3	8	Dania_Randi_happy.jpg	20	pos	happy	fam	7	4	22	-105.51	4819	781.5	341.6	9
billy	2	3	8	Dania_Randi_happy.jpg	20	pos	happy	fam	8	4	352	-175.93	4851	776.5	359.2	9
billy	2	3	8	Dania_Randi_happy.jpg	20	pos	happy	fam	9	1	186	.	5337	663.3	367.1	9
billy	2	3	9	Dania_Randi_neutral.jpg	20	pos	neutral	fam	1	5	2073	20.52	7752	691.9	369.8	8	1591.62	15486
billy	2	3	9	Dania_Randi_neutral.jpg	20	pos	neutral	fam	2	.	4106	10.45	9941	1319.7	147.8	8
billy	2	3	9	Dania_Randi_neutral.jpg	20	pos	neutral	fam	3	.	3240	-162.06	14114	1683.3	88.9	8
billy	2	3	9	Dania_Randi_neutral.jpg	20	pos	neutral	fam	4	.	268	-166.67	17465	935.3	306.2	8
billy	2	3	9	Dania_Randi_neutral.jpg	20	pos	neutral	fam	5	4	416	14.06	17774	756.5	347.3	8
billy	2	3	9	Dania_Randi_neutral.jpg	20	pos	neutral	fam	6	.	484	-178.88	18388	1010.2	286	8
billy	2	3	9	Dania_Randi_neutral.jpg	20	pos	neutral	fam	7	4	380	17.44	18918	844.8	289.1	8
billy	2	3	9	Dania_Randi_neutral.jpg	20	pos	neutral	fam	8	.	1766	.	19536	1591.9	75.2	8
billy	2	3	10	Vicky_Afounidoux_happy.jpg	20	pos	happy	unfam	1	5	227	51.19	4772	637.2	453.6	15	308.8	8592.73
billy	2	3	10	Vicky_Afounidoux_happy.jpg	20	pos	happy	unfam	2	4	1209	18.19	5107	727.5	343.3	15
billy	2	3	10	Vicky_Afounidoux_happy.jpg	20	pos	happy	unfam	3	.	986	-155.67	6703	929.3	278.9	15
billy	2	3	10	Vicky_Afounidoux_happy.jpg	20	pos	happy	unfam	4	4	30	81.2	7742	749.8	357.6	15
billy	2	3	10	Vicky_Afounidoux_happy.jpg	20	pos	happy	unfam	5	4	307	136.01	7786	757.7	307.7	15
billy	2	3	10	Vicky_Afounidoux_happy.jpg	20	pos	happy	unfam	6	4	32	-74.51	8300	615.6	172.8	15
billy	2	3	10	Vicky_Afounidoux_happy.jpg	20	pos	happy	unfam	7	4	544	10.66	8352	661.1	334.6	15
billy	2	3	10	Vicky_Afounidoux_happy.jpg	20	pos	happy	unfam	8	4	30	-118.63	9132	743	319.5	15
billy	2	3	10	Vicky_Afounidoux_happy.jpg	20	pos	happy	unfam	9	4	29	58.72	9341	709.6	379.4	15
billy	2	3	10	Vicky_Afounidoux_happy.jpg	20	pos	happy	unfam	10	4	27	64.24	9687	785.8	256.6	15
billy	2	3	10	Vicky_Afounidoux_happy.jpg	20	pos	happy	unfam	11	4	85	-115.49	9736	789.9	248.3	15
billy	2	3	10	Vicky_Afounidoux_happy.jpg	20	pos	happy	unfam	12	4	47	12.04	9843	726.9	377.5	15
billy	2	3	10	Vicky_Afounidoux_happy.jpg	20	pos	happy	unfam	13	.	745	-168.07	10152	1370	249.1	15
billy	2	3	10	Vicky_Afounidoux_happy.jpg	20	pos	happy	unfam	14	.	152	-171.88	11026	905.6	340.4	15
billy	2	3	10	Vicky_Afounidoux_happy.jpg	20	pos	happy	unfam	15	4	182	.	11212	781.3	357.6	15
billy	2	3	11	Dania_Randi_happy.jpg	20	pos	happy	fam	1	5	68	.	4395	581	408.3	1	68	4395
billy	2	3	12	Vicky_Afounidoux_neutral.jpg	20	pos	neutral	unfam	1	5	126	17.81	154	586.1	410.8	10	638.8	3070.1
billy	2	3	12	Vicky_Afounidoux_neutral.jpg	20	pos	neutral	unfam	2	4	493	19.97	303	690.5	377.8	10
billy	2	3	12	Vicky_Afounidoux_neutral.jpg	20	pos	neutral	unfam	3	.	1450	120.09	923	1279.8	174.9	10
billy	2	3	12	Vicky_Afounidoux_neutral.jpg	20	pos	neutral	unfam	4	.	285	-145.75	2491	1271.1	161.1	10
billy	2	3	12	Vicky_Afounidoux_neutral.jpg	20	pos	neutral	unfam	5	.	161	174.99	2936	911.3	391.4	10
billy	2	3	12	Vicky_Afounidoux_neutral.jpg	20	pos	neutral	unfam	6	4	266	163.72	3133	787.7	380.9	10
billy	2	3	12	Vicky_Afounidoux_neutral.jpg	20	pos	neutral	unfam	7	4	1387	-163.82	3422	714.5	360	10
billy	2	3	12	Vicky_Afounidoux_neutral.jpg	20	pos	neutral	unfam	8	3	297	19.65	4985	532.3	411.9	10
billy	2	3	12	Vicky_Afounidoux_neutral.jpg	20	pos	neutral	unfam	9	4	1385	-136.75	5455	839.8	304.5	10
billy	2	3	12	Vicky_Afounidoux_neutral.jpg	20	pos	neutral	unfam	10	4	538	.	6899	705.5	427.9	10
billy	2	3	13	Vicky_Afounidoux_sad.jpg	20	neg	sad	unfam	1	5	154	16.68	2322	439.2	428.1	11	499.364	5732.45
billy	2	3	13	Vicky_Afounidoux_sad.jpg	20	neg	sad	unfam	2	1	313	38.24	2505	603.8	379.5	11
billy	2	3	13	Vicky_Afounidoux_sad.jpg	20	neg	sad	unfam	3	4	250	-146.44	3076	710.9	296.5	11
billy	2	3	13	Vicky_Afounidoux_sad.jpg	20	neg	sad	unfam	4	3	1036	179.49	3376	456.4	462.8	11
billy	2	3	13	Vicky_Afounidoux_sad.jpg	20	neg	sad	unfam	5	.	1657	9.51	4596	-216.3	457.1	11
billy	2	3	13	Vicky_Afounidoux_sad.jpg	20	neg	sad	unfam	6	2	116	6.51	6534	556	334.1	11
billy	2	3	13	Vicky_Afounidoux_sad.jpg	20	neg	sad	unfam	7	4	729	-176.56	6881	802.5	306.5	11
billy	2	3	13	Vicky_Afounidoux_sad.jpg	20	neg	sad	unfam	8	2	222	-160.06	7829	522.3	323	11
billy	2	3	13	Vicky_Afounidoux_sad.jpg	20	neg	sad	unfam	9	4	111	-110.79	8341	313.9	397.3	11
billy	2	3	13	Vicky_Afounidoux_sad.jpg	20	neg	sad	unfam	10	4	114	150.21	8471	282	479.6	11
billy	2	3	13	Vicky_Afounidoux_sad.jpg	20	neg	sad	unfam	11	4	791	.	9126	190.2	428.3	11
billy	2	3	14	Dania_Randi_sad.jpg	20	neg	sad	fam	1	3	271	41.23	1660	543.2	443.4	10	633.3	6187.7
billy	2	3	14	Dania_Randi_sad.jpg	20	neg	sad	fam	2	5	1194	-165.19	2074	676.6	328.2	10
billy	2	3	14	Dania_Randi_sad.jpg	20	neg	sad	fam	3	.	961	-171.03	3465	79.9	481.5	10
billy	2	3	14	Dania_Randi_sad.jpg	20	neg	sad	fam	4	.	1428	14.27	4477	-167.1	518.4	10
billy	2	3	14	Dania_Randi_sad.jpg	20	neg	sad	fam	5	5	105	174.12	6835	672.2	314.2	10
billy	2	3	14	Dania_Randi_sad.jpg	20	neg	sad	fam	6	2	167	-138.62	7101	558.9	302.7	10
billy	2	3	14	Dania_Randi_sad.jpg	20	neg	sad	fam	7	4	266	11.83	7799	324.6	506	10
billy	2	3	14	Dania_Randi_sad.jpg	20	neg	sad	fam	8	4	20	141.35	8838	809.6	406.7	10
billy	2	3	14	Dania_Randi_sad.jpg	20	neg	sad	fam	9	5	236	-169.09	9586	689.5	312.8	10
billy	2	3	14	Dania_Randi_sad.jpg	20	neg	sad	fam	10	4	1685	.	10042	237.3	398.1	10
billy	2	3	15	Vicky_Afounidoux_angry.jpg	20	neg	angry	unfam	1	5	188	6.45	3489	418.6	385	5	939.4	4883.4
billy	2	3	15	Vicky_Afounidoux_angry.jpg	20	neg	angry	unfam	2	1	182	-8.26	3703	554.1	369.9	5
billy	2	3	15	Vicky_Afounidoux_angry.jpg	20	neg	angry	unfam	3	1	2044	170.99	3921	648.6	383.4	5
billy	2	3	15	Vicky_Afounidoux_angry.jpg	20	neg	angry	unfam	4	1	773	-166.79	6175	523.6	363.9	5
billy	2	3	15	Vicky_Afounidoux_angry.jpg	20	neg	angry	unfam	5	.	1510	.	7129	-54.3	494.7	5
billy	2	3	16	Dania_Randi_angry.jpg	20	neg	angry	fam	1	1	1264	5.06	166	561.8	366.7	8	812.125	3774.5
billy	2	3	16	Dania_Randi_angry.jpg	20	neg	angry	fam	2	4	351	-177.57	1562	721.7	352.8	8
billy	2	3	16	Dania_Randi_angry.jpg	20	neg	angry	fam	3	5	809	-156.96	2116	365.9	367.6	8
billy	2	3	16	Dania_Randi_angry.jpg	20	neg	angry	fam	4	.	294	-165.37	3117	92.7	480.6	8
billy	2	3	16	Dania_Randi_angry.jpg	20	neg	angry	fam	5	.	1665	17.95	3558	-64.5	519.8	8
billy	2	3	16	Dania_Randi_angry.jpg	20	neg	angry	fam	6	2	1134	5.08	5332	583.2	317.2	8
billy	2	3	16	Dania_Randi_angry.jpg	20	neg	angry	fam	7	4	940	-172.34	6685	792.9	298.9	8
billy	2	3	16	Dania_Randi_angry.jpg	20	neg	angry	fam	8	2	40	.	7660	638.9	319.2	8
billy	2	4	1	Vicky_Afounidoux_angry.jpg	20	neg	angry	unfam	1	3	975	48.65	8927	508.3	554	5	916.2	11379.2
billy	2	4	1	Vicky_Afounidoux_angry.jpg	20	neg	angry	unfam	2	5	1958	-177.29	9927	612.8	436.7	5
billy	2	4	1	Vicky_Afounidoux_angry.jpg	20	neg	angry	unfam	3	4	487	-5.27	11973	267	452.8	5
billy	2	4	1	Vicky_Afounidoux_angry.jpg	20	neg	angry	unfam	4	5	704	11.74	12668	658.4	488.2	5
billy	2	4	1	Vicky_Afounidoux_angry.jpg	20	neg	angry	unfam	5	4	457	.	13401	825.2	454.3	5
billy	2	4	2	Vicky_Afounidoux_sad.jpg	20	neg	sad	unfam	1	5	768	178.03	14930	466.4	565.9	4	1414.5	16306.5
billy	2	4	2	Vicky_Afounidoux_sad.jpg	20	neg	sad	unfam	2	.	884	5.74	15872	-316.1	540.4	4
billy	2	4	2	Vicky_Afounidoux_sad.jpg	20	neg	sad	unfam	3	3	561	-4.03	16855	417	470.9	4
billy	2	4	2	Vicky_Afounidoux_sad.jpg	20	neg	sad	unfam	4	4	3445	.	17569	631.3	485.8	4
billy	2	4	3	Dania_Randi_angry.jpg	20	neg	angry	fam	1	4	318	119.7	3198	573.8	606.3	10	471.8	8351.2
billy	2	4	3	Dania_Randi_angry.jpg	20	neg	angry	fam	2	3	859	6.63	3535	518.2	509.8	10
billy	2	4	3	Dania_Randi_angry.jpg	20	neg	angry	fam	3	4	377	-2.51	4454	827.7	474.5	10
billy	2	4	3	Dania_Randi_angry.jpg	20	neg	angry	fam	4	.	143	179.19	4959	1448.8	499.7	10
billy	2	4	3	Dania_Randi_angry.jpg	20	neg	angry	fam	5	4	368	11.44	9443	387.6	485.7	10
billy	2	4	3	Dania_Randi_angry.jpg	20	neg	angry	fam	6	.	278	-160.58	9885	1117.3	343.9	10
billy	2	4	3	Dania_Randi_angry.jpg	20	neg	angry	fam	7	3	1865	24.4	10241	497	554.5	10
billy	2	4	3	Dania_Randi_angry.jpg	20	neg	angry	fam	8	.	22	-165.33	12500	1088.7	295.4	10
billy	2	4	3	Dania_Randi_angry.jpg	20	neg	angry	fam	9	.	162	-157.59	12541	949.3	330.1	10
billy	2	4	3	Dania_Randi_angry.jpg	20	neg	angry	fam	10	4	326	.	12756	699	430.2	10
billy	2	4	4	Dania_Randi_sad.jpg	20	neg	sad	fam	1	3	709	171.11	1527	570.4	454.6	5	893.4	3774
billy	2	4	4	Dania_Randi_sad.jpg	20	neg	sad	fam	2	4	551	2.66	2433	221.3	401	5
billy	2	4	4	Dania_Randi_sad.jpg	20	neg	sad	fam	3	1	2465	-174.47	3127	609.5	383.3	5
billy	2	4	4	Dania_Randi_sad.jpg	20	neg	sad	fam	4	4	109	-163.67	5770	261	416.4	5
billy	2	4	4	Dania_Randi_sad.jpg	20	neg	sad	fam	5	.	633	.	6013	-217.2	549.2	5
billy	2	4	5	Vicky_Afounidoux_happy.jpg	20	pos	happy	unfam	1	4	904	26.78	8690	530.3	620.2	3	1626	10011
billy	2	4	5	Vicky_Afounidoux_happy.jpg	20	pos	happy	unfam	2	4	1410	170.52	9950	708.5	531.2	3
billy	2	4	5	Vicky_Afounidoux_happy.jpg	20	pos	happy	unfam	3	3	2564	.	11393	541.6	503.7	3
billy	2	4	6	Dania_Randi_neutral.jpg	20	pos	neutral	fam	1	5	20	-38.16	7886	553.4	585.3	13	345.231	10237.5
billy	2	4	6	Dania_Randi_neutral.jpg	20	pos	neutral	fam	2	4	363	124.72	7942	637.7	651	13
billy	2	4	6	Dania_Randi_neutral.jpg	20	pos	neutral	fam	3	4	381	28.59	8311	634	645.7	13
billy	2	4	6	Dania_Randi_neutral.jpg	20	pos	neutral	fam	4	.	591	-103.46	8990	988.1	457.7	13
billy	2	4	6	Dania_Randi_neutral.jpg	20	pos	neutral	fam	5	.	27	179.18	9597	978.5	496.1	13
billy	2	4	6	Dania_Randi_neutral.jpg	20	pos	neutral	fam	6	4	235	88.86	9735	747.2	492.9	13
billy	2	4	6	Dania_Randi_neutral.jpg	20	pos	neutral	fam	7	4	88	171.86	9978	747.6	473.2	13
billy	2	4	6	Dania_Randi_neutral.jpg	20	pos	neutral	fam	8	5	493	-174.75	10166	654.5	460.1	13
billy	2	4	6	Dania_Randi_neutral.jpg	20	pos	neutral	fam	9	3	969	-22.13	10928	513.3	472.9	13
billy	2	4	6	Dania_Randi_neutral.jpg	20	pos	neutral	fam	10	5	42	88.05	11976	616.2	514.2	13
billy	2	4	6	Dania_Randi_neutral.jpg	20	pos	neutral	fam	11	5	371	-103.3	12031	617.5	476.6	13
billy	2	4	6	Dania_Randi_neutral.jpg	20	pos	neutral	fam	12	3	23	-7.06	12418	607	520.4	13
billy	2	4	6	Dania_Randi_neutral.jpg	20	pos	neutral	fam	13	.	885	.	13130	1208.3	591.9	13
billy	2	4	7	Vicky_Afounidoux_neutral.jpg	20	pos	neutral	unfam	1	4	614	14.89	12744	615.1	657.5	11	428.182	15695.6
billy	2	4	7	Vicky_Afounidoux_neutral.jpg	20	pos	neutral	unfam	2	.	224	-143.3	13780	1094.6	533.9	11
billy	2	4	7	Vicky_Afounidoux_neutral.jpg	20	pos	neutral	unfam	3	4	143	-122.02	14090	786.8	756.3	11
billy	2	4	7	Vicky_Afounidoux_neutral.jpg	20	pos	neutral	unfam	4	.	352	97.96	14257	753.8	809	11
billy	2	4	7	Vicky_Afounidoux_neutral.jpg	20	pos	neutral	unfam	5	4	318	115.17	14626	748	767.5	11
billy	2	4	7	Vicky_Afounidoux_neutral.jpg	20	pos	neutral	unfam	6	4	1897	29.95	14966	689.7	644	11
billy	2	4	7	Vicky_Afounidoux_neutral.jpg	20	pos	neutral	unfam	7	4	30	-105.83	16980	868.3	543	11
billy	2	4	7	Vicky_Afounidoux_neutral.jpg	20	pos	neutral	unfam	8	4	182	11.86	17018	856.9	582.1	11
billy	2	4	7	Vicky_Afounidoux_neutral.jpg	20	pos	neutral	unfam	9	.	700	-44.98	17336	1703.8	423	11
billy	2	4	7	Vicky_Afounidoux_neutral.jpg	20	pos	neutral	unfam	10	.	160	179.98	18085	1925.1	603	11
billy	2	4	7	Vicky_Afounidoux_neutral.jpg	20	pos	neutral	unfam	11	4	90	.	18770	656.5	602.6	11
billy	2	4	8	Dania_Randi_happy.jpg	20	pos	happy	fam	1	4	174	44.84	4877	568.5	623.3	5	874.2	6836.2
billy	2	4	8	Dania_Randi_happy.jpg	20	pos	happy	fam	2	4	322	98.04	5073	650.8	542.2	5
billy	2	4	8	Dania_Randi_happy.jpg	20	pos	happy	fam	3	5	2870	-1.5	5645	637.5	449.3	5
billy	2	4	8	Dania_Randi_happy.jpg	20	pos	happy	fam	4	.	928	178.19	8704	1236.7	464.2	5
billy	2	4	8	Dania_Randi_happy.jpg	20	pos	happy	fam	5	4	77	.	9882	783.6	450.6	5
billy	2	4	9	Vicky_Afounidoux_happy.jpg	20	pos	happy	unfam	1	4	1168	140.04	1808	650.3	634.8	6	851.5	4146.5
billy	2	4	9	Vicky_Afounidoux_happy.jpg	20	pos	happy	unfam	2	4	358	-158	3049	314.8	357.7	6
billy	2	4	9	Vicky_Afounidoux_happy.jpg	20	pos	happy	unfam	3	.	570	11.5	3473	-0.7	481	6
billy	2	4	9	Vicky_Afounidoux_happy.jpg	20	pos	happy	unfam	4	1	1649	-166.61	4129	568.6	368.8	6
billy	2	4	9	Vicky_Afounidoux_happy.jpg	20	pos	happy	unfam	5	.	440	17.17	5949	66.3	485.2	6
billy	2	4	9	Vicky_Afounidoux_happy.jpg	20	pos	happy	unfam	6	4	924	.	6471	785.3	269.7	6
billy	2	4	10	Dania_Randi_neutral.jpg	20	pos	neutral	fam	1	3	2169	-178.31	6878	497.2	462	8	635.25	10025.2
billy	2	4	10	Dania_Randi_neutral.jpg	20	pos	neutral	fam	2	4	309	-159.99	9265	161.7	471.7	8
billy	2	4	10	Dania_Randi_neutral.jpg	20	pos	neutral	fam	3	.	147	114.26	9798	-113.5	567.4	8
billy	2	4	10	Dania_Randi_neutral.jpg	20	pos	neutral	fam	4	.	21	-149.45	9958	-122.8	548	8
billy	2	4	10	Dania_Randi_neutral.jpg	20	pos	neutral	fam	5	.	142	13.85	10099	-457.2	728.3	8
billy	2	4	10	Dania_Randi_neutral.jpg	20	pos	neutral	fam	6	3	1560	96.83	10329	513.9	504.9	8
billy	2	4	10	Dania_Randi_neutral.jpg	20	pos	neutral	fam	7	3	38	-94.15	11910	508.6	461.2	8
billy	2	4	10	Dania_Randi_neutral.jpg	20	pos	neutral	fam	8	3	696	.	11965	506.5	489.8	8
billy	2	4	11	Vicky_Afounidoux_neutral.jpg	20	pos	neutral	unfam	1	3	38	-88.36	158	512.4	477.9	11	404.364	2986.64
billy	2	4	11	Vicky_Afounidoux_neutral.jpg	20	pos	neutral	unfam	2	4	846	126.55	241	516.3	612.5	11
billy	2	4	11	Vicky_Afounidoux_neutral.jpg	20	pos	neutral	unfam	3	3	135	-157.32	1348	409.3	469.6	11
billy	2	4	11	Vicky_Afounidoux_neutral.jpg	20	pos	neutral	unfam	4	.	354	15.91	1712	-110.9	679.7	11
billy	2	4	11	Vicky_Afounidoux_neutral.jpg	20	pos	neutral	unfam	5	5	704	-26	2172	559.9	494.9	11
billy	2	4	11	Vicky_Afounidoux_neutral.jpg	20	pos	neutral	unfam	6	4	684	128.55	2923	724.7	574.2	11
billy	2	4	11	Vicky_Afounidoux_neutral.jpg	20	pos	neutral	unfam	7	4	787	164	3746	628.1	454.7	11
billy	2	4	11	Vicky_Afounidoux_neutral.jpg	20	pos	neutral	unfam	8	3	54	-103.93	4744	553.5	433.6	11
billy	2	4	11	Vicky_Afounidoux_neutral.jpg	20	pos	neutral	unfam	9	3	572	-104.99	4814	542.8	476.2	11
billy	2	4	11	Vicky_Afounidoux_neutral.jpg	20	pos	neutral	unfam	10	4	71	96.29	5453	509.7	598.6	11
billy	2	4	11	Vicky_Afounidoux_neutral.jpg	20	pos	neutral	unfam	11	4	203	.	5542	507.9	582.4	11
billy	2	4	12	Dania_Randi_happy.jpg	20	pos	happy	fam	1	4	670	159.44	9965	550.9	649.5	10	472.9	12713.9
billy	2	4	12	Dania_Randi_happy.jpg	20	pos	happy	fam	2	4	271	80.55	10831	311.3	560.5	10
billy	2	4	12	Dania_Randi_happy.jpg	20	pos	happy	fam	3	4	48	-111	11120	318.5	517.9	10
billy	2	4	12	Dania_Randi_happy.jpg	20	pos	happy	fam	4	4	1177	-176.95	11183	305.6	551	10
billy	2	4	12	Dania_Randi_happy.jpg	20	pos	happy	fam	5	.	311	4.8	12564	-272.9	580.2	10
billy	2	4	12	Dania_Randi_happy.jpg	20	pos	happy	fam	6	3	858	-0.34	12967	579.9	512.3	10
billy	2	4	12	Dania_Randi_happy.jpg	20	pos	happy	fam	7	4	650	30.77	13859	752.3	513.3	10
billy	2	4	12	Dania_Randi_happy.jpg	20	pos	happy	fam	8	4	130	-154.35	14759	835.8	464.7	10
billy	2	4	12	Dania_Randi_happy.jpg	20	pos	happy	fam	9	4	39	91.83	14917	701.5	527.8	10
billy	2	4	12	Dania_Randi_happy.jpg	20	pos	happy	fam	10	4	575	.	14974	700.4	493.9	10
billy	2	4	13	Vicky_Afounidoux_sad.jpg	20	neg	sad	unfam	1	.	152	43.51	4248	421.2	906.7	9	598.667	6073.44
billy	2	4	13	Vicky_Afounidoux_sad.jpg	20	neg	sad	unfam	2	4	233	67.05	4440	597.6	736.9	9
billy	2	4	13	Vicky_Afounidoux_sad.jpg	20	neg	sad	unfam	3	4	1484	125.84	4698	660	589.9	9
billy	2	4	13	Vicky_Afounidoux_sad.jpg	20	neg	sad	unfam	4	5	230	158.96	6231	583.3	484.9	9
billy	2	4	13	Vicky_Afounidoux_sad.jpg	20	neg	sad	unfam	5	4	85	-117.85	6695	301.6	378.4	9
billy	2	4	13	Vicky_Afounidoux_sad.jpg	20	neg	sad	unfam	6	4	43	72.79	6796	276.5	424.9	9
billy	2	4	13	Vicky_Afounidoux_sad.jpg	20	neg	sad	unfam	7	4	41	-163.56	6850	292.9	373.1	9
billy	2	4	13	Vicky_Afounidoux_sad.jpg	20	neg	sad	unfam	8	.	436	12.14	7096	-275.3	531.3	9
billy	2	4	13	Vicky_Afounidoux_sad.jpg	20	neg	sad	unfam	9	1	2684	.	7607	398.7	394.1	9
billy	2	4	14	Dania_Randi_angry.jpg	20	neg	angry	fam	1	3	1846	162.43	4572	545.1	538.9	10	459.7	9104
billy	2	4	14	Dania_Randi_angry.jpg	20	neg	angry	fam	2	4	129	1.71	6643	267.8	452.6	10
billy	2	4	14	Dania_Randi_angry.jpg	20	neg	angry	fam	3	5	253	-9.1	8407	622.3	442.2	10
billy	2	4	14	Dania_Randi_angry.jpg	20	neg	angry	fam	4	4	240	156.32	8904	815.9	472.55	10
billy	2	4	14	Dania_Randi_angry.jpg	20	neg	angry	fam	5	1	359	107.09	9428	568.2	366.2	10
billy	2	4	14	Dania_Randi_angry.jpg	20	neg	angry	fam	6	1	425	-115.82	9794	562.8	348.9	10
billy	2	4	14	Dania_Randi_angry.jpg	20	neg	angry	fam	7	1	398	87.6	10225	543.1	389	10
billy	2	4	14	Dania_Randi_angry.jpg	20	neg	angry	fam	8	1	230	72.91	10640	544.4	358.4	10
billy	2	4	14	Dania_Randi_angry.jpg	20	neg	angry	fam	9	2	447	-152.38	10876	550.3	339.5	10
billy	2	4	14	Dania_Randi_angry.jpg	20	neg	angry	fam	10	4	270	.	11551	251.45	492.95	10
billy	2	4	15	Dania_Randi_sad.jpg	20	neg	sad	fam	1	5	713	110.08	4606	560.1	583	14	386.429	9166.43
billy	2	4	15	Dania_Randi_sad.jpg	20	neg	sad	fam	2	3	68	-99.85	6705	520.5	475.9	14
billy	2	4	15	Dania_Randi_sad.jpg	20	neg	sad	fam	3	5	32	12.76	6789	512.4	522	14
billy	2	4	15	Dania_Randi_sad.jpg	20	neg	sad	fam	4	.	61	-68.13	7254	974.5	420.3	14
billy	2	4	15	Dania_Randi_sad.jpg	20	neg	sad	fam	5	.	252	175.2	7375	980.5	434.6	14
billy	2	4	15	Dania_Randi_sad.jpg	20	neg	sad	fam	6	.	448	167.88	7654	940.7	431.4	14
billy	2	4	15	Dania_Randi_sad.jpg	20	neg	sad	fam	7	1	120	-168.78	8315	640.3	368.7	14
billy	2	4	15	Dania_Randi_sad.jpg	20	neg	sad	fam	8	.	22	119.3	9753	-109	511.6	14
billy	2	4	15	Dania_Randi_sad.jpg	20	neg	sad	fam	9	.	98	0.73	9808	-114.2	502.9	14
billy	2	4	15	Dania_Randi_sad.jpg	20	neg	sad	fam	10	3	680	91.3	10432	573.8	494.5	14
billy	2	4	15	Dania_Randi_sad.jpg	20	neg	sad	fam	11	3	710	-152.08	11127	573.1	464.2	14
billy	2	4	15	Dania_Randi_sad.jpg	20	neg	sad	fam	12	3	1302	175.59	11845	555.1	473.6	14
billy	2	4	15	Dania_Randi_sad.jpg	20	neg	sad	fam	13	4	171	-157.21	13201	280.8	452.8	14
billy	2	4	15	Dania_Randi_sad.jpg	20	neg	sad	fam	14	.	733	.	13466	-53.6	588.4	14
billy	2	4	16	Vicky_Afounidoux_angry.jpg	20	neg	angry	unfam	1	4	1015	16.27	2550	584.4	630.1	13	402.769	6355.85
billy	2	4	16	Vicky_Afounidoux_angry.jpg	20	neg	angry	unfam	2	.	542	172.58	3780	944	527.4	13
billy	2	4	16	Vicky_Afounidoux_angry.jpg	20	neg	angry	unfam	3	5	248	172.08	4374	691	495.3	13
billy	2	4	16	Vicky_Afounidoux_angry.jpg	20	neg	angry	unfam	4	5	51	-112.46	4812	491.1	467.9	13
billy	2	4	16	Vicky_Afounidoux_angry.jpg	20	neg	angry	unfam	5	5	540	-173.64	4869	477.7	499.9	13
billy	2	4	16	Vicky_Afounidoux_angry.jpg	20	neg	angry	unfam	6	.	629	9.53	5585	40.2	547.4	13
billy	2	4	16	Vicky_Afounidoux_angry.jpg	20	neg	angry	unfam	7	3	41	-7.91	6521	529.3	467.4	13
billy	2	4	16	Vicky_Afounidoux_angry.jpg	20	neg	angry	unfam	8	4	95	72.99	7306	815.5	506.4	13
billy	2	4	16	Vicky_Afounidoux_angry.jpg	20	neg	angry	unfam	9	4	34	95.51	7419	830.5	458.7	13
billy	2	4	16	Vicky_Afounidoux_angry.jpg	20	neg	angry	unfam	10	4	955	-156.49	7460	823.4	387.2	13
billy	2	4	16	Vicky_Afounidoux_angry.jpg	20	neg	angry	unfam	11	4	896	-166.57	8489	807.1	394.1	13
billy	2	4	16	Vicky_Afounidoux_angry.jpg	20	neg	angry	unfam	12	5	156	-102.27	9649	606.2	441.1	13
billy	2	4	16	Vicky_Afounidoux_angry.jpg	20	neg	angry	unfam	13	3	34	.	9812	593.2	500	13
billy	2	5	1	Dania_Randi_sad.jpg	20	neg	sad	fam	1	3	1242	-167.8	27775	527.5	467.7	14	379.214	31233.9
billy	2	5	1	Dania_Randi_sad.jpg	20	neg	sad	fam	2	.	147	-48.16	29263	-74.9	593.6	14
billy	2	5	1	Dania_Randi_sad.jpg	20	neg	sad	fam	3	.	284	146.98	29424	-71.5	597.2	14
billy	2	5	1	Dania_Randi_sad.jpg	20	neg	sad	fam	4	.	66	6.57	29723	-83.2	590	14
billy	2	5	1	Dania_Randi_sad.jpg	20	neg	sad	fam	5	5	821	78.62	30279	525.2	522.4	14
billy	2	5	1	Dania_Randi_sad.jpg	20	neg	sad	fam	6	3	486	-164.72	31127	549.1	405.3	14
billy	2	5	1	Dania_Randi_sad.jpg	20	neg	sad	fam	7	4	123	-136.83	31864	297.9	472.8	14
billy	2	5	1	Dania_Randi_sad.jpg	20	neg	sad	fam	8	.	34	-106.75	32108	-71.6	810	14
billy	2	5	1	Dania_Randi_sad.jpg	20	neg	sad	fam	9	.	49	170.03	32165	-73.5	816.1	14
billy	2	5	1	Dania_Randi_sad.jpg	20	neg	sad	fam	10	.	61	171.52	32219	-78.8	815.2	14
billy	2	5	1	Dania_Randi_sad.jpg	20	neg	sad	fam	11	.	61	64.62	32310	-94.1	813	14
billy	2	5	1	Dania_Randi_sad.jpg	20	neg	sad	fam	12	.	117	180	32641	74.4	471.5	14
billy	2	5	1	Dania_Randi_sad.jpg	20	neg	sad	fam	13	.	39	11.67	32824	61.3	471.5	14
billy	2	5	1	Dania_Randi_sad.jpg	20	neg	sad	fam	14	1	1779	.	33552	568.6	369.5	14
billy	2	5	2	Vicky_Afounidoux_angry.jpg	20	neg	angry	unfam	1	5	401	-98.87	1029	441.9	389.5	2	748	1256.5
billy	2	5	2	Vicky_Afounidoux_angry.jpg	20	neg	angry	unfam	2	4	1095	.	1484	409.7	593.4	2
billy	2	5	3	Vicky_Afounidoux_sad.jpg	20	neg	sad	unfam	1	3	1376	158.86	36920	551.6	476.7	13	554.462	59634.4
billy	2	5	3	Vicky_Afounidoux_sad.jpg	20	neg	sad	unfam	2	4	160	-109.73	38544	225.3	352.9	13
billy	2	5	3	Vicky_Afounidoux_sad.jpg	20	neg	sad	unfam	3	4	676	8.55	38800	168.7	506.5	13
billy	2	5	3	Vicky_Afounidoux_sad.jpg	20	neg	sad	unfam	4	4	547	-173.31	39699	698.8	428.7	13
billy	2	5	3	Vicky_Afounidoux_sad.jpg	20	neg	sad	unfam	5	.	23	-20.31	45854	-653.3	571.5	13
billy	2	5	3	Vicky_Afounidoux_sad.jpg	20	neg	sad	unfam	6	.	21	27.87	48383	-630.9	578.5	13
billy	2	5	3	Vicky_Afounidoux_sad.jpg	20	neg	sad	unfam	7	.	928	0.07	73251	1010.5	-216.4	13
billy	2	5	3	Vicky_Afounidoux_sad.jpg	20	neg	sad	unfam	8	.	110	-0.99	74240	1494.6	-217	13
billy	2	5	3	Vicky_Afounidoux_sad.jpg	20	neg	sad	unfam	9	.	187	20.77	74377	1616.3	-215.1	13
billy	2	5	3	Vicky_Afounidoux_sad.jpg	20	neg	sad	unfam	10	.	748	-118.42	74587	1694.7	-241.4	13
billy	2	5	3	Vicky_Afounidoux_sad.jpg	20	neg	sad	unfam	11	.	1356	173.06	75409	1451.5	155	13
billy	2	5	3	Vicky_Afounidoux_sad.jpg	20	neg	sad	unfam	12	4	134	-142.42	77023	890	91.4	13
billy	2	5	3	Vicky_Afounidoux_sad.jpg	20	neg	sad	unfam	13	2	942	.	78160	576	328.9	13
billy	2	5	4	Dania_Randi_angry.jpg	20	neg	angry	fam	1	2	165	-36.09	165	580.6	325.9	19	343.737	5881.42
billy	2	5	4	Dania_Randi_angry.jpg	20	neg	angry	fam	2	1	804	116.78	347	629	360.7	19
billy	2	5	4	Dania_Randi_angry.jpg	20	neg	angry	fam	3	5	470	15.97	1433	560.6	226.8	19
billy	2	5	4	Dania_Randi_angry.jpg	20	neg	angry	fam	4	4	232	27	2798	793.2	161.2	19
billy	2	5	4	Dania_Randi_angry.jpg	20	neg	angry	fam	5	.	397	-153.37	3419	1181.2	-29.3	19
billy	2	5	4	Dania_Randi_angry.jpg	20	neg	angry	fam	6	5	255	164.68	4608	633.1	236.4	19
billy	2	5	4	Dania_Randi_angry.jpg	20	neg	angry	fam	7	5	54	27.41	5381	545.3	212.6	19
billy	2	5	4	Dania_Randi_angry.jpg	20	neg	angry	fam	8	.	697	-1.94	5606	1370.6	-200.2	19
billy	2	5	4	Dania_Randi_angry.jpg	20	neg	angry	fam	9	.	328	-139.97	6342	1555.2	-194.4	19
billy	2	5	4	Dania_Randi_angry.jpg	20	neg	angry	fam	10	.	219	-124.85	6714	1358.8	-43.6	19
billy	2	5	4	Dania_Randi_angry.jpg	20	neg	angry	fam	11	.	169	-125.63	6968	1251.2	99.2	19
billy	2	5	4	Dania_Randi_angry.jpg	20	neg	angry	fam	12	.	115	167.18	7185	1009.4	416.6	19
billy	2	5	4	Dania_Randi_angry.jpg	20	neg	angry	fam	13	4	367	-154.57	7334	859.1	383.7	19
billy	2	5	4	Dania_Randi_angry.jpg	20	neg	angry	fam	14	4	141	168.83	7731	751.8	433.4	19
billy	2	5	4	Dania_Randi_angry.jpg	20	neg	angry	fam	15	4	492	44.93	7890	702.7	423.9	19
billy	2	5	4	Dania_Randi_angry.jpg	20	neg	angry	fam	16	4	1102	-172.51	8437	895.3	236.5	19
billy	2	5	4	Dania_Randi_angry.jpg	20	neg	angry	fam	17	4	127	-124.71	9576	714.5	259.7	19
billy	2	5	4	Dania_Randi_angry.jpg	20	neg	angry	fam	18	1	288	-86.49	9741	643.3	360.7	19
billy	2	5	4	Dania_Randi_angry.jpg	20	neg	angry	fam	19	4	109	.	10072	656	564.8	19
billy	2	5	5	Vicky_Afounidoux_happy.jpg	20	pos	happy	unfam	1	4	718	150.8	3114	598	546	12	377.833	6427.17
billy	2	5	5	Vicky_Afounidoux_happy.jpg	20	pos	happy	unfam	2	5	29	-108.51	4199	364.4	417.5	12
billy	2	5	5	Vicky_Afounidoux_happy.jpg	20	pos	happy	unfam	3	5	257	1.57	4239	353.2	450.4	12
billy	2	5	5	Vicky_Afounidoux_happy.jpg	20	pos	happy	unfam	4	.	61	-171.84	5275	1002.7	433.2	12
billy	2	5	5	Vicky_Afounidoux_happy.jpg	20	pos	happy	unfam	5	4	1312	-176.72	5377	763.6	466.3	12
billy	2	5	5	Vicky_Afounidoux_happy.jpg	20	pos	happy	unfam	6	3	206	83.67	6889	481	482.2	12
billy	2	5	5	Vicky_Afounidoux_happy.jpg	20	pos	happy	unfam	7	3	21	94.15	7470	484	455.5	12
billy	2	5	5	Vicky_Afounidoux_happy.jpg	20	pos	happy	unfam	8	3	38	-90.59	7543	483.5	448.7	12
billy	2	5	5	Vicky_Afounidoux_happy.jpg	20	pos	happy	unfam	9	3	246	-100.64	7602	483.4	458.3	12
billy	2	5	5	Vicky_Afounidoux_happy.jpg	20	pos	happy	unfam	10	3	235	-2.05	7858	479.1	480.9	12
billy	2	5	5	Vicky_Afounidoux_happy.jpg	20	pos	happy	unfam	11	4	883	166.55	8307	844.9	493.7	12
billy	2	5	5	Vicky_Afounidoux_happy.jpg	20	pos	happy	unfam	12	3	528	.	9253	575.5	430.6	12
billy	2	5	6	Dania_Randi_neutral.jpg	20	pos	neutral	fam	1	5	1339	2.21	6166	620.2	446.9	15	592.933	16893.5
billy	2	5	6	Dania_Randi_neutral.jpg	20	pos	neutral	fam	2	.	304	177.92	7744	921	435.6	15
billy	2	5	6	Dania_Randi_neutral.jpg	20	pos	neutral	fam	3	5	445	166.69	8113	649.6	426	15
billy	2	5	6	Dania_Randi_neutral.jpg	20	pos	neutral	fam	4	1	315	-49.96	8778	502.3	391.7	15
billy	2	5	6	Dania_Randi_neutral.jpg	20	pos	neutral	fam	5	.	104	-139.73	12420	1098.4	1100	15
billy	2	5	6	Dania_Randi_neutral.jpg	20	pos	neutral	fam	6	.	35	116.19	12531	1084.3	1112.1	15
billy	2	5	6	Dania_Randi_neutral.jpg	20	pos	neutral	fam	7	4	257	2.08	18842	730.1	393.3	15
billy	2	5	6	Dania_Randi_neutral.jpg	20	pos	neutral	fam	8	.	492	66.48	19363	995.7	384	15
billy	2	5	6	Dania_Randi_neutral.jpg	20	pos	neutral	fam	9	.	516	179.33	19929	1254.1	-185.7	15
billy	2	5	6	Dania_Randi_neutral.jpg	20	pos	neutral	fam	10	.	989	48.79	20507	907.2	-189.7	15
billy	2	5	6	Dania_Randi_neutral.jpg	20	pos	neutral	fam	11	.	890	-135.66	21562	1248.7	-588.5	15
billy	2	5	6	Dania_Randi_neutral.jpg	20	pos	neutral	fam	12	.	678	34.48	23036	950.9	-289.1	15
billy	2	5	6	Dania_Randi_neutral.jpg	20	pos	neutral	fam	13	.	243	-132.58	23983	1222.9	-479.3	15
billy	2	5	6	Dania_Randi_neutral.jpg	20	pos	neutral	fam	14	5	1507	-130.09	24376	619.8	180.2	15
billy	2	5	6	Dania_Randi_neutral.jpg	20	pos	neutral	fam	15	1	780	.	26052	443.8	386.6	15
billy	2	5	7	Dania_Randi_happy.jpg	20	pos	happy	fam	1	1	505	-0.78	195	446.6	375.6	9	610.556	2848.56
billy	2	5	7	Dania_Randi_happy.jpg	20	pos	happy	fam	2	.	397	-21.2	989	905.6	381.7	9
billy	2	5	7	Dania_Randi_happy.jpg	20	pos	happy	fam	3	.	259	86.33	1744	984.4	411	9
billy	2	5	7	Dania_Randi_happy.jpg	20	pos	happy	fam	4	.	200	16.88	2020	987.1	370.8	9
billy	2	5	7	Dania_Randi_happy.jpg	20	pos	happy	fam	5	.	687	-164.98	2573	1246.8	297	9
billy	2	5	7	Dania_Randi_happy.jpg	20	pos	happy	fam	6	4	36	104.32	3470	772.3	417.4	9
billy	2	5	7	Dania_Randi_happy.jpg	20	pos	happy	fam	7	4	1223	26.43	3645	751	335.9	9
billy	2	5	7	Dania_Randi_happy.jpg	20	pos	happy	fam	8	.	968	-158.1	4975	1266.6	92.2	9
billy	2	5	7	Dania_Randi_happy.jpg	20	pos	happy	fam	9	4	1220	.	6026	865.1	245.2	9
billy	2	5	8	Vicky_Afounidoux_neutral.jpg	20	pos	neutral	unfam	1	3	503	137.87	4525	549.7	488.8	25	220.8	9158.96
billy	2	5	8	Vicky_Afounidoux_neutral.jpg	20	pos	neutral	unfam	2	1	161	-170.35	5240	372.2	330.8	25
billy	2	5	8	Vicky_Afounidoux_neutral.jpg	20	pos	neutral	unfam	3	.	368	152.94	5520	-75	403.9	25
billy	2	5	8	Vicky_Afounidoux_neutral.jpg	20	pos	neutral	unfam	4	.	22	-169.95	5944	-80.2	401.4	25
billy	2	5	8	Vicky_Afounidoux_neutral.jpg	20	pos	neutral	unfam	5	.	25	79.35	5987	-80.8	401.5	25
billy	2	5	8	Vicky_Afounidoux_neutral.jpg	20	pos	neutral	unfam	6	.	51	171.35	6080	-80.2	398.5	25
billy	2	5	8	Vicky_Afounidoux_neutral.jpg	20	pos	neutral	unfam	7	.	22	65.89	6703	-165.3	386.4	25
billy	2	5	8	Vicky_Afounidoux_neutral.jpg	20	pos	neutral	unfam	8	.	281	12.13	6747	-164	383.7	25
billy	2	5	8	Vicky_Afounidoux_neutral.jpg	20	pos	neutral	unfam	9	.	34	13.94	7053	-154	381.7	25
billy	2	5	8	Vicky_Afounidoux_neutral.jpg	20	pos	neutral	unfam	10	2	233	-59.13	7455	542.8	215.8	25
billy	2	5	8	Vicky_Afounidoux_neutral.jpg	20	pos	neutral	unfam	11	2	122	-90.42	7708	555.5	236.8	25
billy	2	5	8	Vicky_Afounidoux_neutral.jpg	20	pos	neutral	unfam	12	3	1054	178.73	7982	553.9	450.9	25
billy	2	5	8	Vicky_Afounidoux_neutral.jpg	20	pos	neutral	unfam	13	.	249	88.78	9633	-376	431.6	25
billy	2	5	8	Vicky_Afounidoux_neutral.jpg	20	pos	neutral	unfam	14	.	184	98.21	9891	-375.9	427.4	25
billy	2	5	8	Vicky_Afounidoux_neutral.jpg	20	pos	neutral	unfam	15	.	322	9.83	10329	-379.7	403.9	25
billy	2	5	8	Vicky_Afounidoux_neutral.jpg	20	pos	neutral	unfam	16	2	664	24.14	10774	413	275.6	25
billy	2	5	8	Vicky_Afounidoux_neutral.jpg	20	pos	neutral	unfam	17	4	35	-155.4	11500	633.9	177.8	25
billy	2	5	8	Vicky_Afounidoux_neutral.jpg	20	pos	neutral	unfam	18	2	150	-165.01	11587	409.9	279.2	25
billy	2	5	8	Vicky_Afounidoux_neutral.jpg	20	pos	neutral	unfam	19	.	109	94.01	12068	52.5	372.3	25
billy	2	5	8	Vicky_Afounidoux_neutral.jpg	20	pos	neutral	unfam	20	.	50	-73.54	12185	52.2	368.2	25
billy	2	5	8	Vicky_Afounidoux_neutral.jpg	20	pos	neutral	unfam	21	.	377	141.16	12373	55.5	378.9	25
billy	2	5	8	Vicky_Afounidoux_neutral.jpg	20	pos	neutral	unfam	22	.	77	152.1	12770	43.3	369.5	25
billy	2	5	8	Vicky_Afounidoux_neutral.jpg	20	pos	neutral	unfam	23	.	34	24.33	12870	35.4	365.5	25
billy	2	5	8	Vicky_Afounidoux_neutral.jpg	20	pos	neutral	unfam	24	.	57	12.4	12911	39.1	363.9	25
billy	2	5	8	Vicky_Afounidoux_neutral.jpg	20	pos	neutral	unfam	25	.	336	.	13139	1021.3	156.8	25
billy	2	5	9	Vicky_Afounidoux_angry.jpg	20	neg	angry	unfam	1	4	12	-137.15	15528	413.3	395.5	15	486.467	21268.8
billy	2	5	9	Vicky_Afounidoux_angry.jpg	20	neg	angry	unfam	2	.	1056	168.74	15678	95.2	684.5	15
billy	2	5	9	Vicky_Afounidoux_angry.jpg	20	neg	angry	unfam	3	.	155	38.85	17024	-33.3	659.8	15
billy	2	5	9	Vicky_Afounidoux_angry.jpg	20	neg	angry	unfam	4	.	752	-136.47	18741	1165.7	-279.9	15
billy	2	5	9	Vicky_Afounidoux_angry.jpg	20	neg	angry	unfam	5	4	353	-142.49	19659	677.1	178.5	15
billy	2	5	9	Vicky_Afounidoux_angry.jpg	20	neg	angry	unfam	6	2	23	-43.79	20523	559.4	267.7	15
billy	2	5	9	Vicky_Afounidoux_angry.jpg	20	neg	angry	unfam	7	.	117	-77.63	21234	1517.2	1150	15
billy	2	5	9	Vicky_Afounidoux_angry.jpg	20	neg	angry	unfam	8	.	34	110.69	21776	1523.4	1176.6	15
billy	2	5	9	Vicky_Afounidoux_angry.jpg	20	neg	angry	unfam	9	.	412	22.33	22632	1012.1	-125.9	15
billy	2	5	9	Vicky_Afounidoux_angry.jpg	20	neg	angry	unfam	10	.	121	-138.81	23213	1244	-219	15
billy	2	5	9	Vicky_Afounidoux_angry.jpg	20	neg	angry	unfam	11	1	354	12.95	23483	562.6	362.4	15
billy	2	5	9	Vicky_Afounidoux_angry.jpg	20	neg	angry	unfam	12	2	159	-46.68	23903	567.9	361.2	15
billy	2	5	9	Vicky_Afounidoux_angry.jpg	20	neg	angry	unfam	13	1	389	-0.47	24079	601.8	396.6	15
billy	2	5	9	Vicky_Afounidoux_angry.jpg	20	neg	angry	unfam	14	1	2577	165.11	24480	651.2	397	15
billy	2	5	9	Vicky_Afounidoux_angry.jpg	20	neg	angry	unfam	15	1	783	.	27079	558.8	372.8	15
billy	2	5	10	Vicky_Afounidoux_sad.jpg	20	neg	sad	unfam	1	1	16	-67.35	163	577.9	373.6	11	385.727	3140.55
billy	2	5	10	Vicky_Afounidoux_sad.jpg	20	neg	sad	unfam	2	5	1109	42.17	200	605.1	437.8	11
billy	2	5	10	Vicky_Afounidoux_sad.jpg	20	neg	sad	unfam	3	4	408	-116.88	1587	842.2	227.5	11
billy	2	5	10	Vicky_Afounidoux_sad.jpg	20	neg	sad	unfam	4	4	1345	45.96	2063	686.3	528.4	11
billy	2	5	10	Vicky_Afounidoux_sad.jpg	20	neg	sad	unfam	5	.	384	-32.67	3579	1230.9	-12.6	11
billy	2	5	10	Vicky_Afounidoux_sad.jpg	20	neg	sad	unfam	6	.	39	142.9	4002	1488.6	137.8	11
billy	2	5	10	Vicky_Afounidoux_sad.jpg	20	neg	sad	unfam	7	.	32	-142.67	4084	1252.6	-24.4	11
billy	2	5	10	Vicky_Afounidoux_sad.jpg	20	neg	sad	unfam	8	3	176	-106.32	4313	520.7	511.9	11
billy	2	5	10	Vicky_Afounidoux_sad.jpg	20	neg	sad	unfam	9	.	244	176.05	4554	416.1	870.3	11
billy	2	5	10	Vicky_Afounidoux_sad.jpg	20	neg	sad	unfam	10	.	329	-166.43	4819	359.1	866.3	11
billy	2	5	10	Vicky_Afounidoux_sad.jpg	20	neg	sad	unfam	11	.	161	.	5182	222.2	899.8	11
billy	2	5	11	Dania_Randi_angry.jpg	20	neg	angry	fam	1	1	699	-166.01	4799	600.2	383.4	6	715.333	6904.33
billy	2	5	11	Dania_Randi_angry.jpg	20	neg	angry	fam	2	.	331	28.54	5784	58	514.9	6
billy	2	5	11	Dania_Randi_angry.jpg	20	neg	angry	fam	3	2	995	-161.57	6204	539.3	259.9	6
billy	2	5	11	Dania_Randi_angry.jpg	20	neg	angry	fam	4	.	618	20.55	7403	91.2	405.45	6
billy	2	5	11	Dania_Randi_angry.jpg	20	neg	angry	fam	5	4	562	-165.81	8202	815.3	141.5	6
billy	2	5	11	Dania_Randi_angry.jpg	20	neg	angry	fam	6	4	1087	.	9034	656.7	181	6
billy	2	5	12	Dania_Randi_sad.jpg	20	neg	sad	fam	1	1	372	33.14	164	469.6	379.8	13	488.462	6070.92
billy	2	5	12	Dania_Randi_sad.jpg	20	neg	sad	fam	2	4	193	29.74	798	815.8	157.7	13
billy	2	5	12	Dania_Randi_sad.jpg	20	neg	sad	fam	3	.	389	-144.33	1193	1403.4	-161.9	13
billy	2	5	12	Dania_Randi_sad.jpg	20	neg	sad	fam	4	4	564	-140.97	1746	797.7	251.1	13
billy	2	5	12	Dania_Randi_sad.jpg	20	neg	sad	fam	5	5	443	37.87	2345	679.5	344.9	13
billy	2	5	12	Dania_Randi_sad.jpg	20	neg	sad	fam	6	.	576	-119.64	5811	1452.5	-228.3	13
billy	2	5	12	Dania_Randi_sad.jpg	20	neg	sad	fam	7	.	203	50.54	8203	968.4	576.2	13
billy	2	5	12	Dania_Randi_sad.jpg	20	neg	sad	fam	8	.	209	160.09	8474	1518.7	-41.5	13
billy	2	5	12	Dania_Randi_sad.jpg	20	neg	sad	fam	9	.	109	-144.3	8743	1248.4	-131.6	13
billy	2	5	12	Dania_Randi_sad.jpg	20	neg	sad	fam	10	1	748	37.17	8945	565.2	343.2	13
billy	2	5	12	Dania_Randi_sad.jpg	20	neg	sad	fam	11	.	365	-134.62	9833	1143.4	-83.4	13
billy	2	5	12	Dania_Randi_sad.jpg	20	neg	sad	fam	12	4	1835	40.99	10280	795.1	258.4	13
billy	2	5	12	Dania_Randi_sad.jpg	20	neg	sad	fam	13	4	344	.	12387	851.3	210.8	13
billy	2	5	13	Dania_Randi_neutral.jpg	20	pos	neutral	fam	1	5	271	18.69	4775	614.6	499.9	6	919.833	6940.33
billy	2	5	13	Dania_Randi_neutral.jpg	20	pos	neutral	fam	2	4	458	22.68	5241	786.9	442.7	6
billy	2	5	13	Dania_Randi_neutral.jpg	20	pos	neutral	fam	3	.	935	-157.05	5779	1359.1	218.2	6
billy	2	5	13	Dania_Randi_neutral.jpg	20	pos	neutral	fam	4	4	1642	157.14	6814	819.8	432.3	6
billy	2	5	13	Dania_Randi_neutral.jpg	20	pos	neutral	fam	5	1	1734	4.88	8521	626.9	352.7	6
billy	2	5	13	Dania_Randi_neutral.jpg	20	pos	neutral	fam	6	4	479	.	10512	828.1	335.9	6
billy	2	5	14	Dania_Randi_happy.jpg	20	pos	happy	fam	1	.	60	-151.84	5460	909.8	234.1	7	568.429	8085.29
billy	2	5	14	Dania_Randi_happy.jpg	20	pos	happy	fam	2	1	914	-167.28	5589	653	368.1	7
billy	2	5	14	Dania_Randi_happy.jpg	20	pos	happy	fam	3	5	991	15.34	6794	482.3	406	7
billy	2	5	14	Dania_Randi_happy.jpg	20	pos	happy	fam	4	1	88	-8.54	8321	652.1	360.2	7
billy	2	5	14	Dania_Randi_happy.jpg	20	pos	happy	fam	5	.	700	-173.51	8711	1144.8	430.9	7
billy	2	5	14	Dania_Randi_happy.jpg	20	pos	happy	fam	6	4	1109	154.57	9612	687.2	480.7	7
billy	2	5	14	Dania_Randi_happy.jpg	20	pos	happy	fam	7	3	117	.	12110	565.5	423.8	7
billy	2	5	15	Vicky_Afounidoux_happy.jpg	20	pos	happy	unfam	1	4	3380	47.57	7938	665.6	508.8	3	1582	10411.7
billy	2	5	15	Vicky_Afounidoux_happy.jpg	20	pos	happy	unfam	2	.	308	-129.85	11422	1303.4	-164.4	3
billy	2	5	15	Vicky_Afounidoux_happy.jpg	20	pos	happy	unfam	3	4	1058	.	11875	900	298	3
billy	2	5	16	Vicky_Afounidoux_neutral.jpg	20	pos	neutral	unfam	1	4	1450	126.56	7063	575.6	534.1	3	1646.67	8333
billy	2	5	16	Vicky_Afounidoux_neutral.jpg	20	pos	neutral	unfam	2	3	101	-177.11	8827	482.3	410	3
billy	2	5	16	Vicky_Afounidoux_neutral.jpg	20	pos	neutral	unfam	3	3	3389	.	9109	460.2	411.1	3
ferni	2	1	1	Vicky_Afounidoux_angry.jpg	16	neg	angry	unfam	1	5	415	73.77	2552	470.8	512.8	5	1034.2	4327.6
ferni	2	1	1	Vicky_Afounidoux_angry.jpg	16	neg	angry	unfam	2	2	1300	-154.52	3008	518.5	350.8	5
ferni	2	1	1	Vicky_Afounidoux_angry.jpg	16	neg	angry	unfam	3	.	325	18.73	4585	-124.6	646.3	5
ferni	2	1	1	Vicky_Afounidoux_angry.jpg	16	neg	angry	unfam	4	1	1475	159.6	4998	694.5	378.9	5
ferni	2	1	1	Vicky_Afounidoux_angry.jpg	16	neg	angry	unfam	5	2	1656	.	6495	585	338.8	5
ferni	2	1	2	Dania_Randi_angry.jpg	16	neg	angry	fam	1	2	815	-101.17	165	577.1	326	4	1241	2622.75
ferni	2	1	2	Dania_Randi_angry.jpg	16	neg	angry	fam	2	.	112	97.21	2045	462.8	908.3	4
ferni	2	1	2	Dania_Randi_angry.jpg	16	neg	angry	fam	3	2	2030	-5.9	3089	383.7	280.1	4
ferni	2	1	2	Dania_Randi_angry.jpg	16	neg	angry	fam	4	4	2007	.	5192	807.2	323	4
ferni	2	1	3	Dania_Randi_sad.jpg	16	neg	sad	fam	1	4	1779	90.75	26751	806.1	493.8	3	1620.33	29749.7
ferni	2	1	3	Dania_Randi_sad.jpg	16	neg	sad	fam	2	4	2550	-167.25	29929	800.1	44.8	3
ferni	2	1	3	Dania_Randi_sad.jpg	16	neg	sad	fam	3	4	532	.	32569	267.4	163.8	3
ferni	2	1	4	Vicky_Afounidoux_sad.jpg	16	neg	sad	unfam	1	3	353	138.94	13733	560.5	540.3	4	1073.5	16345
ferni	2	1	4	Vicky_Afounidoux_sad.jpg	16	neg	sad	unfam	2	5	2206	-5.91	14122	446	441.7	4
ferni	2	1	4	Vicky_Afounidoux_sad.jpg	16	neg	sad	unfam	3	5	721	13.98	18221	587.8	456.2	4
ferni	2	1	4	Vicky_Afounidoux_sad.jpg	16	neg	sad	unfam	4	.	1014	.	19304	1022.9	351.6	4
ferni	2	1	5	Dania_Randi_neutral.jpg	16	pos	neutral	fam	1	4	12	15.02	7006	357.8	528.5	4	1377	8719.75
ferni	2	1	5	Dania_Randi_neutral.jpg	16	pos	neutral	fam	2	.	1089	-162.1	7197	906.9	384.8	4
ferni	2	1	5	Dania_Randi_neutral.jpg	16	pos	neutral	fam	3	3	3889	174.98	8369	588.6	485.1	4
ferni	2	1	5	Dania_Randi_neutral.jpg	16	pos	neutral	fam	4	4	518	.	12307	322.7	462.1	4
ferni	2	1	6	Dania_Randi_happy.jpg	16	pos	happy	fam	1	.	225	156.17	10126	962.8	656.3	3	702.333	10897
ferni	2	1	6	Dania_Randi_happy.jpg	16	pos	happy	fam	2	3	1639	176.78	10432	510.2	460.8	3
ferni	2	1	6	Dania_Randi_happy.jpg	16	pos	happy	fam	3	4	243	.	12133	225.4	445.1	3
ferni	2	1	7	Vicky_Afounidoux_neutral.jpg	16	pos	neutral	unfam	1	.	316	23.84	20967	110.1	743.7	4	910.25	22625.2
ferni	2	1	7	Vicky_Afounidoux_neutral.jpg	16	pos	neutral	unfam	2	4	1040	89.39	21349	458.8	592	4
ferni	2	1	7	Vicky_Afounidoux_neutral.jpg	16	pos	neutral	unfam	3	2	1797	-70.15	22439	462.6	241.4	4
ferni	2	1	7	Vicky_Afounidoux_neutral.jpg	16	pos	neutral	unfam	4	3	488	.	25746	538.5	449.2	4
ferni	2	1	8	Vicky_Afounidoux_happy.jpg	16	pos	happy	unfam	1	3	3709	29.39	2213	572.4	429.8	3	1573.67	4862.33
ferni	2	1	8	Vicky_Afounidoux_happy.jpg	16	pos	happy	unfam	2	.	26	-119.56	6163	1268.8	55.1	3
ferni	2	1	8	Vicky_Afounidoux_happy.jpg	16	pos	happy	unfam	3	.	986	.	6211	1005.6	492	3
ferni	2	1	9	Vicky_Afounidoux_neutral.jpg	16	pos	neutral	unfam	1	3	2003	109.69	8620	479.1	515.2	7	434.143	12121.4
ferni	2	1	9	Vicky_Afounidoux_neutral.jpg	16	pos	neutral	unfam	2	5	176	-21.43	11840	432.9	387.5	7
ferni	2	1	9	Vicky_Afounidoux_neutral.jpg	16	pos	neutral	unfam	3	5	145	26.7	12268	446.6	392.8	7
ferni	2	1	9	Vicky_Afounidoux_neutral.jpg	16	pos	neutral	unfam	4	5	101	90	12648	457.1	387.6	7
ferni	2	1	9	Vicky_Afounidoux_neutral.jpg	16	pos	neutral	unfam	5	1	240	113.11	12881	457.1	370.4	7
ferni	2	1	9	Vicky_Afounidoux_neutral.jpg	16	pos	neutral	unfam	6	1	76	-125.04	13226	451.9	358.4	7
ferni	2	1	9	Vicky_Afounidoux_neutral.jpg	16	pos	neutral	unfam	7	1	298	.	13367	447.2	365	7
ferni	2	1	10	Vicky_Afounidoux_happy.jpg	16	pos	happy	unfam	1	3	60	-114.1	18912	514	473	9	542.778	20602.3
ferni	2	1	10	Vicky_Afounidoux_happy.jpg	16	pos	happy	unfam	2	5	314	75.38	18996	483.1	541.3	9
ferni	2	1	10	Vicky_Afounidoux_happy.jpg	16	pos	happy	unfam	3	3	225	-79.32	19343	505.4	456.8	9
ferni	2	1	10	Vicky_Afounidoux_happy.jpg	16	pos	happy	unfam	4	4	136	92.62	19622	538.4	630.1	9
ferni	2	1	10	Vicky_Afounidoux_happy.jpg	16	pos	happy	unfam	5	3	173	103.08	19791	532.8	508.7	9
ferni	2	1	10	Vicky_Afounidoux_happy.jpg	16	pos	happy	unfam	6	5	1544	14.02	19981	506.7	397.8	9
ferni	2	1	10	Vicky_Afounidoux_happy.jpg	16	pos	happy	unfam	7	.	172	-151.57	21722	1310.4	208.2	9
ferni	2	1	10	Vicky_Afounidoux_happy.jpg	16	pos	happy	unfam	8	4	2076	156.58	22460	781	478.2	9
ferni	2	1	10	Vicky_Afounidoux_happy.jpg	16	pos	happy	unfam	9	1	185	.	24594	532.9	372.7	9
ferni	2	1	11	Dania_Randi_happy.jpg	16	pos	happy	fam	1	1	1872	-6.79	162	539.9	336.3	4	1323.5	2175.25
ferni	2	1	11	Dania_Randi_happy.jpg	16	pos	happy	fam	2	.	465	178.88	2242	1242.4	415.7	4
ferni	2	1	11	Dania_Randi_happy.jpg	16	pos	happy	fam	3	4	642	156.64	2798	723.3	406.1	4
ferni	2	1	11	Dania_Randi_happy.jpg	16	pos	happy	fam	4	2	2315	.	3499	506.1	313.9	4
ferni	2	1	12	Dania_Randi_neutral.jpg	16	pos	neutral	fam	1	2	4610	-6.11	161	505.8	284.5	3	1615.67	3352.67
ferni	2	1	12	Dania_Randi_neutral.jpg	16	pos	neutral	fam	2	4	156	-34.06	4833	774.7	312.8	3
ferni	2	1	12	Dania_Randi_neutral.jpg	16	pos	neutral	fam	3	.	81	.	5064	1168.7	567.2	3
ferni	2	1	13	Dania_Randi_angry.jpg	16	neg	angry	fam	1	1	1206	39.51	586	499.5	379	6	856.5	3912.83
ferni	2	1	13	Dania_Randi_angry.jpg	16	neg	angry	fam	2	.	553	-134.92	1900	1106.6	-110.5	6
ferni	2	1	13	Dania_Randi_angry.jpg	16	neg	angry	fam	3	3	919	31.25	2553	541.1	444.3	6
ferni	2	1	13	Dania_Randi_angry.jpg	16	neg	angry	fam	4	1	1644	177.24	4789	663.6	371.1	6
ferni	2	1	13	Dania_Randi_angry.jpg	16	neg	angry	fam	5	4	532	36.14	6514	280.5	353	6
ferni	2	1	13	Dania_Randi_angry.jpg	16	neg	angry	fam	6	.	285	.	7135	864.5	-68.2	6
ferni	2	1	14	Vicky_Afounidoux_sad.jpg	16	neg	sad	unfam	1	3	803	-177.67	3569	504.7	470.4	6	767.5	6166.17
ferni	2	1	14	Vicky_Afounidoux_sad.jpg	16	neg	sad	unfam	2	4	567	28.38	4532	145	484.7	6
ferni	2	1	14	Vicky_Afounidoux_sad.jpg	16	neg	sad	unfam	3	4	2044	-142.91	5259	866.7	104.5	6
ferni	2	1	14	Vicky_Afounidoux_sad.jpg	16	neg	sad	unfam	4	5	234	-159.62	7392	419.5	437.1	6
ferni	2	1	14	Vicky_Afounidoux_sad.jpg	16	neg	sad	unfam	5	.	740	41.99	7708	83.1	559.1	6
ferni	2	1	14	Vicky_Afounidoux_sad.jpg	16	neg	sad	unfam	6	.	217	.	8537	741.8	-24.3	6
ferni	2	1	15	Dania_Randi_sad.jpg	16	neg	sad	fam	1	.	38	-77.51	36956	291.1	-410.5	2	1021.5	37196.5
ferni	2	1	15	Dania_Randi_sad.jpg	16	neg	sad	fam	2	.	2005	.	37437	556.2	830.5	2
ferni	2	1	16	Vicky_Afounidoux_angry.jpg	16	neg	angry	unfam	1	2	372	-107.86	44080	539.1	280	5	1043	46840.2
ferni	2	1	16	Vicky_Afounidoux_angry.jpg	16	neg	angry	unfam	2	4	2644	48.16	44518	383.1	760.8	5
ferni	2	1	16	Vicky_Afounidoux_angry.jpg	16	neg	angry	unfam	3	1	648	-158.16	47230	692.5	418.1	5
ferni	2	1	16	Vicky_Afounidoux_angry.jpg	16	neg	angry	unfam	4	4	1050	23.4	48227	341.9	556.4	5
ferni	2	1	16	Vicky_Afounidoux_angry.jpg	16	neg	angry	unfam	5	.	501	.	50146	1168.2	213.9	5
ferni	2	2	1	Vicky_Afounidoux_sad.jpg	16	neg	sad	unfam	1	1	575	53.41	26323	459.9	378.4	3	1637	27530.7
ferni	2	2	1	Vicky_Afounidoux_sad.jpg	16	neg	sad	unfam	2	2	2222	-141.65	26909	523.7	293.7	3
ferni	2	2	1	Vicky_Afounidoux_sad.jpg	16	neg	sad	unfam	3	1	2114	.	29360	384.6	402.1	3
ferni	2	2	2	Dania_Randi_angry.jpg	16	neg	angry	fam	1	1	490	46.78	854	416.3	413.7	2	2482.5	1108.5
ferni	2	2	2	Dania_Randi_angry.jpg	16	neg	angry	fam	2	2	4475	.	1363	509.3	316.1	2
ferni	2	2	3	Vicky_Afounidoux_angry.jpg	16	neg	angry	unfam	1	2	4984	.	525	504.7	311.3	1	4984	525
ferni	2	2	4	Dania_Randi_sad.jpg	16	neg	sad	fam	1	2	3112	103.57	150	559.8	307.1	3	1538.67	2553
ferni	2	2	4	Dania_Randi_sad.jpg	16	neg	sad	fam	2	2	720	-159.2	3270	549.5	265	3
ferni	2	2	4	Dania_Randi_sad.jpg	16	neg	sad	fam	3	4	784	.	4239	349.4	339.9	3
ferni	2	2	5	Vicky_Afounidoux_happy.jpg	16	pos	happy	unfam	1	5	2125	-176.4	4094	583.4	440.4	3	1609.67	5824
ferni	2	2	5	Vicky_Afounidoux_happy.jpg	16	pos	happy	unfam	2	4	702	6.12	6302	221.4	462.7	3
ferni	2	2	5	Vicky_Afounidoux_happy.jpg	16	pos	happy	unfam	3	3	2002	.	7076	538.9	429.3	3
ferni	2	2	6	Dania_Randi_happy.jpg	16	pos	happy	fam	1	3	833	-154.8	160	549.6	420.4	4	1338.75	1254.25
ferni	2	2	6	Dania_Randi_happy.jpg	16	pos	happy	fam	2	5	261	179.26	1182	443	469.8	4
ferni	2	2	6	Dania_Randi_happy.jpg	16	pos	happy	fam	3	.	554	7.38	1520	108.9	465.6	4
ferni	2	2	6	Dania_Randi_happy.jpg	16	pos	happy	fam	4	5	3707	.	2155	505	415.5	4
ferni	2	2	7	Dania_Randi_neutral.jpg	16	pos	neutral	fam	1	5	673	-174.36	161	507.3	411.7	4	1151.25	1958
ferni	2	2	7	Dania_Randi_neutral.jpg	16	pos	neutral	fam	2	4	938	2.84	916	194.6	442	4
ferni	2	2	7	Dania_Randi_neutral.jpg	16	pos	neutral	fam	3	3	2689	-134.31	1916	505	426.9	4
ferni	2	2	7	Dania_Randi_neutral.jpg	16	pos	neutral	fam	4	3	305	.	4839	478.2	454	4
ferni	2	2	8	Vicky_Afounidoux_neutral.jpg	16	pos	neutral	unfam	1	1	4984	.	164	482.6	362.7	1	4984	164
ferni	2	2	9	Dania_Randi_neutral.jpg	16	pos	neutral	fam	1	1	4985	.	2805	520.3	373.2	1	4985	2805
ferni	2	2	10	Dania_Randi_happy.jpg	16	pos	happy	fam	1	2	1659	-166.14	419	522.6	321.1	3	1609	1811.33
ferni	2	2	10	Dania_Randi_happy.jpg	16	pos	happy	fam	2	4	621	-5.95	2160	179.9	404	3
ferni	2	2	10	Dania_Randi_happy.jpg	16	pos	happy	fam	3	3	2547	.	2855	545.3	441.3	3
ferni	2	2	11	Vicky_Afounidoux_neutral.jpg	16	pos	neutral	unfam	1	5	1286	-15.1	160	562.4	431	4	1608	2313.75
ferni	2	2	11	Vicky_Afounidoux_neutral.jpg	16	pos	neutral	unfam	2	.	1661	178.81	1532	956	534.5	4
ferni	2	2	11	Vicky_Afounidoux_neutral.jpg	16	pos	neutral	unfam	3	5	944	164.2	3277	542.9	526.1	4
ferni	2	2	11	Vicky_Afounidoux_neutral.jpg	16	pos	neutral	unfam	4	4	2541	.	4286	192.3	428.8	4
ferni	2	2	12	Vicky_Afounidoux_happy.jpg	16	pos	happy	unfam	1	4	1899	44.72	28449	319.2	339.8	3	678	29834.3
ferni	2	2	12	Vicky_Afounidoux_happy.jpg	16	pos	happy	unfam	2	.	83	40.87	30417	695.1	-29.7	3
ferni	2	2	12	Vicky_Afounidoux_happy.jpg	16	pos	happy	unfam	3	.	52	.	30637	1221.8	-490.9	3
ferni	2	2	13	Dania_Randi_angry.jpg	16	neg	angry	fam	1	4	316	24.65	5274	320	407.1	5	947.4	7837
ferni	2	2	13	Dania_Randi_angry.jpg	16	neg	angry	fam	2	2	3193	-164.44	5636	497.1	327.2	5
ferni	2	2	13	Dania_Randi_angry.jpg	16	neg	angry	fam	3	.	637	21.08	8935	42.9	450.2	5
ferni	2	2	13	Dania_Randi_angry.jpg	16	neg	angry	fam	4	2	27	-118.89	9646	556.2	257.6	5
ferni	2	2	13	Dania_Randi_angry.jpg	16	neg	angry	fam	5	1	564	.	9694	468	415.4	5
ferni	2	2	14	Vicky_Afounidoux_angry.jpg	16	neg	angry	unfam	1	1	1944	-146.87	158	486.3	381.8	2	2437	1209.5
ferni	2	2	14	Vicky_Afounidoux_angry.jpg	16	neg	angry	unfam	2	4	2930	.	2261	253.8	530.9	2
ferni	2	2	15	Dania_Randi_sad.jpg	16	neg	sad	fam	1	3	55	149.24	5596	539.7	501.7	3	1553	7155.33
ferni	2	2	15	Dania_Randi_sad.jpg	16	neg	sad	fam	2	4	4206	-23.78	5687	357.8	394.9	3
ferni	2	2	15	Dania_Randi_sad.jpg	16	neg	sad	fam	3	5	398	.	10183	641.2	518	3
ferni	2	2	16	Vicky_Afounidoux_sad.jpg	16	neg	sad	unfam	1	1	4983	.	331	529.3	402.8	1	4983	331
ferni	2	3	1	Vicky_Afounidoux_happy.jpg	16	pos	happy	unfam	1	5	2691	-145.12	32260	522.2	540	3	1608.67	34381.7
ferni	2	3	1	Vicky_Afounidoux_happy.jpg	16	pos	happy	unfam	2	4	767	6.21	35008	291	700.1	3
ferni	2	3	1	Vicky_Afounidoux_happy.jpg	16	pos	happy	unfam	3	4	1368	.	35877	660.8	660.1	3
ferni	2	3	2	Dania_Randi_neutral.jpg	16	pos	neutral	fam	1	3	163	-60.4	40228	492.4	434.9	17	541.059	45103.9
ferni	2	3	2	Dania_Randi_neutral.jpg	16	pos	neutral	fam	2	4	222	41.08	40431	597.6	618.1	17
ferni	2	3	2	Dania_Randi_neutral.jpg	16	pos	neutral	fam	3	4	121	51.54	40678	700.3	529.6	17
ferni	2	3	2	Dania_Randi_neutral.jpg	16	pos	neutral	fam	4	.	256	73.72	40846	929	248.9	17
ferni	2	3	2	Dania_Randi_neutral.jpg	16	pos	neutral	fam	5	.	408	37.38	41137	997.8	20.5	17
ferni	2	3	2	Dania_Randi_neutral.jpg	16	pos	neutral	fam	6	.	671	44.49	41569	1179.4	-114	17
ferni	2	3	2	Dania_Randi_neutral.jpg	16	pos	neutral	fam	7	.	240	-117.97	42266	1383.4	-306.4	17
ferni	2	3	2	Dania_Randi_neutral.jpg	16	pos	neutral	fam	8	.	489	-152.63	42584	1024	338.3	17
ferni	2	3	2	Dania_Randi_neutral.jpg	16	pos	neutral	fam	9	.	271	-134.81	43192	-130.1	912.5	17
ferni	2	3	2	Dania_Randi_neutral.jpg	16	pos	neutral	fam	10	.	661	37.35	43509	-421.1	1196.5	17
ferni	2	3	2	Dania_Randi_neutral.jpg	16	pos	neutral	fam	11	4	31	-146.57	44324	763.7	317.9	17
ferni	2	3	2	Dania_Randi_neutral.jpg	16	pos	neutral	fam	12	.	515	28.64	49142	24.3	796.5	17
ferni	2	3	2	Dania_Randi_neutral.jpg	16	pos	neutral	fam	13	3	549	-145.1	49723	598.7	487.6	17
ferni	2	3	2	Dania_Randi_neutral.jpg	16	pos	neutral	fam	14	.	385	146.44	50364	-148	999.8	17
ferni	2	3	2	Dania_Randi_neutral.jpg	16	pos	neutral	fam	15	.	932	33.1	50782	-335.7	880.6	17
ferni	2	3	2	Dania_Randi_neutral.jpg	16	pos	neutral	fam	16	1	1993	-137.66	51887	433.2	400.6	17
ferni	2	3	2	Dania_Randi_neutral.jpg	16	pos	neutral	fam	17	.	1291	.	54104	-123	895.2	17
ferni	2	3	3	Dania_Randi_happy.jpg	16	pos	happy	fam	1	5	335	-153.6	47161	629.1	501.3	6	823.167	49608.7
ferni	2	3	3	Dania_Randi_happy.jpg	16	pos	happy	fam	2	4	243	16.14	47580	417.8	605	6
ferni	2	3	3	Dania_Randi_happy.jpg	16	pos	happy	fam	3	4	234	45.1	47862	649.5	538.7	6
ferni	2	3	3	Dania_Randi_happy.jpg	16	pos	happy	fam	4	4	382	-122.18	48115	692.1	496.6	6
ferni	2	3	3	Dania_Randi_happy.jpg	16	pos	happy	fam	5	4	1406	139.02	52645	533.7	747.8	6
ferni	2	3	3	Dania_Randi_happy.jpg	16	pos	happy	fam	6	4	2339	.	54289	288.4	535.5	6
ferni	2	3	4	Vicky_Afounidoux_neutral.jpg	16	pos	neutral	unfam	1	4	461	-70.85	10635	398.8	561.8	8	784.25	14207.4
ferni	2	3	4	Vicky_Afounidoux_neutral.jpg	16	pos	neutral	unfam	2	.	358	-135.45	11131	482.2	801.6	8
ferni	2	3	4	Vicky_Afounidoux_neutral.jpg	16	pos	neutral	unfam	3	.	809	74.55	11563	79.6	1210.3	8
ferni	2	3	4	Vicky_Afounidoux_neutral.jpg	16	pos	neutral	unfam	4	4	101	-50.43	12449	289.1	439.1	8
ferni	2	3	4	Vicky_Afounidoux_neutral.jpg	16	pos	neutral	unfam	5	4	277	20.05	12709	306.7	460	8
ferni	2	3	4	Vicky_Afounidoux_neutral.jpg	16	pos	neutral	unfam	6	4	95	-119.74	13058	759.8	298	8
ferni	2	3	4	Vicky_Afounidoux_neutral.jpg	16	pos	neutral	unfam	7	.	226	38.93	20859	353.3	1016.2	8
ferni	2	3	4	Vicky_Afounidoux_neutral.jpg	16	pos	neutral	unfam	8	4	3947	.	21255	694.2	735.6	8
ferni	2	3	5	Dania_Randi_neutral.jpg	16	pos	neutral	fam	1	1	202	-62.6	4735	523.6	381	20	476.3	18008.8
ferni	2	3	5	Dania_Randi_neutral.jpg	16	pos	neutral	fam	2	4	458	75.96	4990	672.6	665.2	20
ferni	2	3	5	Dania_Randi_neutral.jpg	16	pos	neutral	fam	3	4	612	-147.53	5471	700	556.9	20
ferni	2	3	5	Dania_Randi_neutral.jpg	16	pos	neutral	fam	4	.	37	-92.97	6375	124.2	921.7	20
ferni	2	3	5	Dania_Randi_neutral.jpg	16	pos	neutral	fam	5	.	74	9.27	6419	123	945	20
ferni	2	3	5	Dania_Randi_neutral.jpg	16	pos	neutral	fam	6	.	535	-70.65	10466	519.4	879.4	20
ferni	2	3	5	Dania_Randi_neutral.jpg	16	pos	neutral	fam	7	.	211	85.44	11152	713.3	1478.1	20
ferni	2	3	5	Dania_Randi_neutral.jpg	16	pos	neutral	fam	8	.	681	102.58	11369	719.7	1387.5	20
ferni	2	3	5	Dania_Randi_neutral.jpg	16	pos	neutral	fam	9	.	125	108.82	12081	699.2	1286.1	20
ferni	2	3	5	Dania_Randi_neutral.jpg	16	pos	neutral	fam	10	.	114	110.57	12220	692.6	1265	20
ferni	2	3	5	Dania_Randi_neutral.jpg	16	pos	neutral	fam	11	.	601	117.54	12395	677.2	1220.6	20
ferni	2	3	5	Dania_Randi_neutral.jpg	16	pos	neutral	fam	12	.	403	96.85	13009	660.9	1187	20
ferni	2	3	5	Dania_Randi_neutral.jpg	16	pos	neutral	fam	13	.	976	66.2	28713	632.6	939.5	20
ferni	2	3	5	Dania_Randi_neutral.jpg	16	pos	neutral	fam	14	.	398	-130.75	29767	960.9	197.9	20
ferni	2	3	5	Dania_Randi_neutral.jpg	16	pos	neutral	fam	15	4	261	45.08	30262	500.2	723.1	20
ferni	2	3	5	Dania_Randi_neutral.jpg	16	pos	neutral	fam	16	.	648	-128	30602	1087.8	147.8	20
ferni	2	3	5	Dania_Randi_neutral.jpg	16	pos	neutral	fam	17	.	233	-158.52	31532	436.8	974.6	20
ferni	2	3	5	Dania_Randi_neutral.jpg	16	pos	neutral	fam	18	.	153	52.01	31833	52.2	1131.2	20
ferni	2	3	5	Dania_Randi_neutral.jpg	16	pos	neutral	fam	19	3	2437	-138.88	32066	565.8	464.6	20
ferni	2	3	5	Dania_Randi_neutral.jpg	16	pos	neutral	fam	20	.	367	.	34720	188.4	791.4	20
ferni	2	3	6	Vicky_Afounidoux_neutral.jpg	16	pos	neutral	unfam	1	4	1532	13.33	4385	632.5	584.3	4	1538.25	7145.75
ferni	2	3	6	Vicky_Afounidoux_neutral.jpg	16	pos	neutral	unfam	2	.	1369	-159.76	6087	1015.5	496.1	4
ferni	2	3	6	Vicky_Afounidoux_neutral.jpg	16	pos	neutral	unfam	3	4	2928	18.4	7548	602.2	644.5	4
ferni	2	3	6	Vicky_Afounidoux_neutral.jpg	16	pos	neutral	unfam	4	.	324	.	10563	943.9	533.2	4
ferni	2	3	7	Vicky_Afounidoux_happy.jpg	16	pos	happy	unfam	1	5	1414	39.9	18851	581.4	422.6	5	1448	21238
ferni	2	3	7	Vicky_Afounidoux_happy.jpg	16	pos	happy	unfam	2	.	1416	-118.28	20335	1099.2	1.8	5
ferni	2	3	7	Vicky_Afounidoux_happy.jpg	16	pos	happy	unfam	3	.	212	-131.44	21864	644.8	834.4	5
ferni	2	3	7	Vicky_Afounidoux_happy.jpg	16	pos	happy	unfam	4	.	741	82.36	22162	260.7	1291.2	5
ferni	2	3	7	Vicky_Afounidoux_happy.jpg	16	pos	happy	unfam	5	5	3457	.	22978	374.6	411.7	5
ferni	2	3	8	Dania_Randi_happy.jpg	16	pos	happy	fam	1	1	593	-50.05	7798	425.2	339.4	4	945.75	8731.5
ferni	2	3	8	Dania_Randi_happy.jpg	16	pos	happy	fam	2	3	489	-144.54	8435	577.2	518.4	4
ferni	2	3	8	Dania_Randi_happy.jpg	16	pos	happy	fam	3	.	454	45.07	9018	31.8	903.8	4
ferni	2	3	8	Dania_Randi_happy.jpg	16	pos	happy	fam	4	1	2247	.	9675	538.2	400.9	4
ferni	2	3	9	Vicky_Afounidoux_angry.jpg	16	neg	angry	unfam	1	3	376	-117.58	11216	580.9	527.8	5	926	14084.8
ferni	2	3	9	Vicky_Afounidoux_angry.jpg	16	neg	angry	unfam	2	4	3811	19.38	11649	517	649.4	5
ferni	2	3	9	Vicky_Afounidoux_angry.jpg	16	neg	angry	unfam	3	.	49	-117.59	15673	1044.9	468.6	5
ferni	2	3	9	Vicky_Afounidoux_angry.jpg	16	neg	angry	unfam	4	.	337	173.07	15743	950.9	641.2	5
ferni	2	3	9	Vicky_Afounidoux_angry.jpg	16	neg	angry	unfam	5	4	57	.	16143	710.1	612.6	5
ferni	2	3	10	Vicky_Afounidoux_sad.jpg	16	neg	sad	unfam	1	4	3096	-130.7	8861	470.5	648	5	858.4	12298.4
ferni	2	3	10	Vicky_Afounidoux_sad.jpg	16	neg	sad	unfam	2	.	996	35.7	12037	216.4	945.4	5
ferni	2	3	10	Vicky_Afounidoux_sad.jpg	16	neg	sad	unfam	3	4	50	67.07	13355	783.1	539.1	5
ferni	2	3	10	Vicky_Afounidoux_sad.jpg	16	neg	sad	unfam	4	4	59	-124.9	13485	796.2	508.8	5
ferni	2	3	10	Vicky_Afounidoux_sad.jpg	16	neg	sad	unfam	5	4	91	.	13754	647.2	719.7	5
ferni	2	3	11	Dania_Randi_sad.jpg	16	neg	sad	fam	1	4	512	80.86	7130	640.4	595.5	7	649.429	9796.71
ferni	2	3	11	Dania_Randi_sad.jpg	16	neg	sad	fam	2	5	1351	-103.14	7667	659.9	475.9	7
ferni	2	3	11	Dania_Randi_sad.jpg	16	neg	sad	fam	3	4	1397	-99.93	9362	610.7	684.7	7
ferni	2	3	11	Dania_Randi_sad.jpg	16	neg	sad	fam	4	.	134	39.37	10780	560.1	978.5	7
ferni	2	3	11	Dania_Randi_sad.jpg	16	neg	sad	fam	5	.	44	91.87	10983	590.9	952.4	7
ferni	2	3	11	Dania_Randi_sad.jpg	16	neg	sad	fam	6	4	318	-154.46	11048	579.7	605.5	7
ferni	2	3	11	Dania_Randi_sad.jpg	16	neg	sad	fam	7	.	790	.	11607	44.5	858.4	7
ferni	2	3	12	Dania_Randi_angry.jpg	16	neg	angry	fam	1	3	2356	23.33	6296	594.6	560.1	3	1149.33	8315.67
ferni	2	3	12	Dania_Randi_angry.jpg	16	neg	angry	fam	2	4	1070	53.32	8728	878.6	440.1	3
ferni	2	3	12	Dania_Randi_angry.jpg	16	neg	angry	fam	3	.	22	.	9923	1203.9	22.5	3
ferni	2	3	13	Vicky_Afounidoux_sad.jpg	16	neg	sad	unfam	1	1	205	-64.51	119918	506.4	371	8	738.125	128449
ferni	2	3	13	Vicky_Afounidoux_sad.jpg	16	neg	sad	unfam	2	4	2067	-112.77	120169	598.2	561.1	8
ferni	2	3	13	Vicky_Afounidoux_sad.jpg	16	neg	sad	unfam	3	.	567	44.15	122299	500.3	794.5	8
ferni	2	3	13	Vicky_Afounidoux_sad.jpg	16	neg	sad	unfam	4	.	154	36.18	122948	911.8	400.1	8
ferni	2	3	13	Vicky_Afounidoux_sad.jpg	16	neg	sad	unfam	5	.	34	-137.52	123217	1480.4	15.8	8
ferni	2	3	13	Vicky_Afounidoux_sad.jpg	16	neg	sad	unfam	6	.	427	77.77	138700	415.3	944.6	8
ferni	2	3	13	Vicky_Afounidoux_sad.jpg	16	neg	sad	unfam	7	5	1915	-90.25	139194	572.9	211.5	8
ferni	2	3	13	Vicky_Afounidoux_sad.jpg	16	neg	sad	unfam	8	1	536	.	141149	572.1	395.9	8
ferni	2	3	14	Vicky_Afounidoux_angry.jpg	16	neg	angry	unfam	1	.	349	-144.41	18134	1158.4	366.3	5	1028.6	20153.2
ferni	2	3	14	Vicky_Afounidoux_angry.jpg	16	neg	angry	unfam	2	4	1858	-170.79	18577	723	665.7	5
ferni	2	3	14	Vicky_Afounidoux_angry.jpg	16	neg	angry	unfam	3	4	472	29.74	20747	448.5	710	5
ferni	2	3	14	Vicky_Afounidoux_angry.jpg	16	neg	angry	unfam	4	4	643	155.66	21321	815.9	503.1	5
ferni	2	3	14	Vicky_Afounidoux_angry.jpg	16	neg	angry	unfam	5	4	1821	.	21987	747.5	472.9	5
ferni	2	3	15	Dania_Randi_angry.jpg	16	neg	angry	fam	1	.	579	94.03	69226	563.8	828.2	7	882.286	92952
ferni	2	3	15	Dania_Randi_angry.jpg	16	neg	angry	fam	2	5	608	-115.91	94550	520.5	213.7	7
ferni	2	3	15	Dania_Randi_angry.jpg	16	neg	angry	fam	3	.	709	47.7	95233	243.6	780.3	7
ferni	2	3	15	Dania_Randi_angry.jpg	16	neg	angry	fam	4	4	1028	-132.93	96023	698	285	7
ferni	2	3	15	Dania_Randi_angry.jpg	16	neg	angry	fam	5	4	1140	33.79	97145	252.2	759.9	7
ferni	2	3	15	Dania_Randi_angry.jpg	16	neg	angry	fam	6	4	1671	-154.15	98367	677.2	477.8	7
ferni	2	3	15	Dania_Randi_angry.jpg	16	neg	angry	fam	7	4	441	.	100120	263.6	675.8	7
ferni	2	3	16	Dania_Randi_sad.jpg	16	neg	sad	fam	1	4	1257	13.03	5790	514.5	660.6	5	948.4	7895
ferni	2	3	16	Dania_Randi_sad.jpg	16	neg	sad	fam	2	4	300	-155.14	7207	901.3	572.6	5
ferni	2	3	16	Dania_Randi_sad.jpg	16	neg	sad	fam	3	4	775	-176.85	7574	607.8	706.6	5
ferni	2	3	16	Dania_Randi_sad.jpg	16	neg	sad	fam	4	4	1959	31.39	8431	179.6	730.1	5
ferni	2	3	16	Dania_Randi_sad.jpg	16	neg	sad	fam	5	5	451	.	10473	506.7	532.3	5
ferni	2	4	1	Vicky_Afounidoux_neutral.jpg	16	pos	neutral	unfam	1	.	42	-136.92	22055	711.1	966.9	24	348.583	28641.1
ferni	2	4	1	Vicky_Afounidoux_neutral.jpg	16	pos	neutral	unfam	2	.	40	-162.45	22115	706.1	971.7	24
ferni	2	4	1	Vicky_Afounidoux_neutral.jpg	16	pos	neutral	unfam	3	.	151	-76.88	22195	697.5	974.5	24
ferni	2	4	1	Vicky_Afounidoux_neutral.jpg	16	pos	neutral	unfam	4	.	33	15.55	22392	704.8	1006.9	24
ferni	2	4	1	Vicky_Afounidoux_neutral.jpg	16	pos	neutral	unfam	5	.	61	85.22	22457	710.7	1005.2	24
ferni	2	4	1	Vicky_Afounidoux_neutral.jpg	16	pos	neutral	unfam	6	.	174	101.44	22540	712.8	979.3	24
ferni	2	4	1	Vicky_Afounidoux_neutral.jpg	16	pos	neutral	unfam	7	.	152	110.84	22736	704.5	937.2	24
ferni	2	4	1	Vicky_Afounidoux_neutral.jpg	16	pos	neutral	unfam	8	.	110	116.24	22910	695	911.7	24
ferni	2	4	1	Vicky_Afounidoux_neutral.jpg	16	pos	neutral	unfam	9	.	41	106.67	23069	689.3	899.9	24
ferni	2	4	1	Vicky_Afounidoux_neutral.jpg	16	pos	neutral	unfam	10	.	85	164.28	23175	684.3	882.9	24
ferni	2	4	1	Vicky_Afounidoux_neutral.jpg	16	pos	neutral	unfam	11	.	1218	26.75	24102	8.1	694.4	24
ferni	2	4	1	Vicky_Afounidoux_neutral.jpg	16	pos	neutral	unfam	12	4	244	83.98	25877	644.2	382	24
ferni	2	4	1	Vicky_Afounidoux_neutral.jpg	16	pos	neutral	unfam	13	4	281	-85.82	26304	679	54.8	24
ferni	2	4	1	Vicky_Afounidoux_neutral.jpg	16	pos	neutral	unfam	14	4	39	-43.13	26723	702	366.3	24
ferni	2	4	1	Vicky_Afounidoux_neutral.jpg	16	pos	neutral	unfam	15	.	94	-168.55	29032	1227.3	840.5	24
ferni	2	4	1	Vicky_Afounidoux_neutral.jpg	16	pos	neutral	unfam	16	.	273	-164.94	29175	956.1	893.8	24
ferni	2	4	1	Vicky_Afounidoux_neutral.jpg	16	pos	neutral	unfam	17	.	40	101.47	34585	538.9	1007.9	24
ferni	2	4	1	Vicky_Afounidoux_neutral.jpg	16	pos	neutral	unfam	18	.	234	84.85	34657	529.4	959.4	24
ferni	2	4	1	Vicky_Afounidoux_neutral.jpg	16	pos	neutral	unfam	19	4	911	-75.76	34947	602.1	144	24
ferni	2	4	1	Vicky_Afounidoux_neutral.jpg	16	pos	neutral	unfam	20	4	171	76.83	37256	708.4	557.6	24
ferni	2	4	1	Vicky_Afounidoux_neutral.jpg	16	pos	neutral	unfam	21	.	1539	-117.8	37499	936	-430	24
ferni	2	4	1	Vicky_Afounidoux_neutral.jpg	16	pos	neutral	unfam	22	2	1506	56.79	39207	570.9	274.8	24
ferni	2	4	1	Vicky_Afounidoux_neutral.jpg	16	pos	neutral	unfam	23	.	553	-128.18	40872	901.2	-230.4	24
ferni	2	4	1	Vicky_Afounidoux_neutral.jpg	16	pos	neutral	unfam	24	4	374	.	41506	627.2	119.1	24
ferni	2	4	2	Vicky_Afounidoux_happy.jpg	16	pos	happy	unfam	1	5	500	-107.07	2784	599.8	438.6	26	325.731	96515.2
ferni	2	4	2	Vicky_Afounidoux_happy.jpg	16	pos	happy	unfam	2	.	551	69.78	3360	483.7	816.4	26
ferni	2	4	2	Vicky_Afounidoux_happy.jpg	16	pos	happy	unfam	3	.	686	53.95	4055	880.1	-279.7	26
ferni	2	4	2	Vicky_Afounidoux_happy.jpg	16	pos	happy	unfam	4	.	41	157.24	4802	1085.8	-574.5	26
ferni	2	4	2	Vicky_Afounidoux_happy.jpg	16	pos	happy	unfam	5	.	327	-24.07	47835	865.6	-674.7	26
ferni	2	4	2	Vicky_Afounidoux_happy.jpg	16	pos	happy	unfam	6	.	160	-126.93	97919	1526	-374	26
ferni	2	4	2	Vicky_Afounidoux_happy.jpg	16	pos	happy	unfam	7	4	21	112.67	108218	762.9	600.8	26
ferni	2	4	2	Vicky_Afounidoux_happy.jpg	16	pos	happy	unfam	8	4	29	-70.78	108308	695.2	441.4	26
ferni	2	4	2	Vicky_Afounidoux_happy.jpg	16	pos	happy	unfam	9	4	117	71.76	108347	740.8	569.9	26
ferni	2	4	2	Vicky_Afounidoux_happy.jpg	16	pos	happy	unfam	10	4	111	71.92	108500	775.3	467.2	26
ferni	2	4	2	Vicky_Afounidoux_happy.jpg	16	pos	happy	unfam	11	4	30	102.5	108806	887.8	130.4	26
ferni	2	4	2	Vicky_Afounidoux_happy.jpg	16	pos	happy	unfam	12	.	635	99.84	108857	832.3	-117.5	26
ferni	2	4	2	Vicky_Afounidoux_happy.jpg	16	pos	happy	unfam	13	.	93	58.65	109579	817.5	-203.8	26
ferni	2	4	2	Vicky_Afounidoux_happy.jpg	16	pos	happy	unfam	14	.	29	-95.78	111719	1069.5	-638.7	26
ferni	2	4	2	Vicky_Afounidoux_happy.jpg	16	pos	happy	unfam	15	.	167	-97.26	118902	974.3	323.2	26
ferni	2	4	2	Vicky_Afounidoux_happy.jpg	16	pos	happy	unfam	16	.	182	-85.71	119143	900.8	888.1	26
ferni	2	4	2	Vicky_Afounidoux_happy.jpg	16	pos	happy	unfam	17	.	37	169.62	119390	931.5	1313.3	26
ferni	2	4	2	Vicky_Afounidoux_happy.jpg	16	pos	happy	unfam	18	.	251	108.61	119436	876.3	1302.4	26
ferni	2	4	2	Vicky_Afounidoux_happy.jpg	16	pos	happy	unfam	19	.	156	80.7	119693	848.5	1213.9	26
ferni	2	4	2	Vicky_Afounidoux_happy.jpg	16	pos	happy	unfam	20	.	603	-117.07	123435	1071.6	-180.1	26
ferni	2	4	2	Vicky_Afounidoux_happy.jpg	16	pos	happy	unfam	21	4	737	-174.67	124152	672.2	590.2	26
ferni	2	4	2	Vicky_Afounidoux_happy.jpg	16	pos	happy	unfam	22	4	282	53.01	124959	319.9	622.7	26
ferni	2	4	2	Vicky_Afounidoux_happy.jpg	16	pos	happy	unfam	23	.	267	-115.09	125394	1098.5	-418.7	26
ferni	2	4	2	Vicky_Afounidoux_happy.jpg	16	pos	happy	unfam	24	4	1161	-118.81	126224	835.3	144.9	26
ferni	2	4	2	Vicky_Afounidoux_happy.jpg	16	pos	happy	unfam	25	4	550	67.05	127465	617.9	533.7	26
ferni	2	4	2	Vicky_Afounidoux_happy.jpg	16	pos	happy	unfam	26	.	746	.	128113	951.5	-255.2	26
ferni	2	4	3	Dania_Randi_happy.jpg	16	pos	happy	fam	1	3	394	67.29	2113	544.7	470.5	9	731.889	5583.56
ferni	2	4	3	Dania_Randi_happy.jpg	16	pos	happy	fam	2	4	734	-129.28	2573	741.7	4.1	9
ferni	2	4	3	Dania_Randi_happy.jpg	16	pos	happy	fam	3	2	848	52.77	3369	530.1	260.3	9
ferni	2	4	3	Dania_Randi_happy.jpg	16	pos	happy	fam	4	.	954	-108.29	4344	961	-310.5	9
ferni	2	4	3	Dania_Randi_happy.jpg	16	pos	happy	fam	5	4	935	66.02	5772	800.1	177.8	9
ferni	2	4	3	Dania_Randi_happy.jpg	16	pos	happy	fam	6	.	813	-125.11	6801	1097.4	-497	9
ferni	2	4	3	Dania_Randi_happy.jpg	16	pos	happy	fam	7	4	656	-123.24	7752	697.4	80.6	9
ferni	2	4	3	Dania_Randi_happy.jpg	16	pos	happy	fam	8	2	496	57.41	8472	539.3	319.3	9
ferni	2	4	3	Dania_Randi_happy.jpg	16	pos	happy	fam	9	.	757	.	9056	887.4	-226.5	9
ferni	2	4	4	Dania_Randi_neutral.jpg	16	pos	neutral	fam	1	3	685	59.17	1217	519	423.8	9	759.889	5199.11
ferni	2	4	4	Dania_Randi_neutral.jpg	16	pos	neutral	fam	2	.	2068	-125.29	1990	785	-18.2	9
ferni	2	4	4	Dania_Randi_neutral.jpg	16	pos	neutral	fam	3	1	604	46.77	4211	494.1	389.1	9
ferni	2	4	4	Dania_Randi_neutral.jpg	16	pos	neutral	fam	4	4	267	62.91	4905	860.4	5.2	9
ferni	2	4	4	Dania_Randi_neutral.jpg	16	pos	neutral	fam	5	.	693	-122.31	5253	1123.8	-518.2	9
ferni	2	4	4	Dania_Randi_neutral.jpg	16	pos	neutral	fam	6	4	1085	64.16	6096	700.5	163.2	9
ferni	2	4	4	Dania_Randi_neutral.jpg	16	pos	neutral	fam	7	.	375	-113.67	7278	1082.2	-652	9
ferni	2	4	4	Dania_Randi_neutral.jpg	16	pos	neutral	fam	8	.	301	-123.96	7735	823.5	-40	9
ferni	2	4	4	Dania_Randi_neutral.jpg	16	pos	neutral	fam	9	2	761	.	8107	583.1	313.8	9
ferni	2	4	5	Dania_Randi_angry.jpg	16	neg	angry	fam	1	3	266	51.17	5007	478.9	456.5	5	1161	15830.8
ferni	2	4	5	Dania_Randi_angry.jpg	16	neg	angry	fam	2	2	839	61.02	5319	625.9	276.2	5
ferni	2	4	5	Dania_Randi_angry.jpg	16	neg	angry	fam	3	.	786	-100.67	6251	970.4	-350.7	5
ferni	2	4	5	Dania_Randi_angry.jpg	16	neg	angry	fam	4	.	139	96.02	31197	658.9	1433.8	5
ferni	2	4	5	Dania_Randi_angry.jpg	16	neg	angry	fam	5	4	3775	.	31380	582.5	659.3	5
ferni	2	4	6	Dania_Randi_sad.jpg	16	neg	sad	fam	1	4	239	-91.19	9206	770.8	14.3	13	384.231	23820.1
ferni	2	4	6	Dania_Randi_sad.jpg	16	neg	sad	fam	2	4	747	63.93	9512	761.2	471.7	13
ferni	2	4	6	Dania_Randi_sad.jpg	16	neg	sad	fam	3	.	232	-128.86	10350	1089.7	-188.4	13
ferni	2	4	6	Dania_Randi_sad.jpg	16	neg	sad	fam	4	1	36	-107.48	14773	635	367.8	13
ferni	2	4	6	Dania_Randi_sad.jpg	16	neg	sad	fam	5	3	142	-64.94	28261	607.9	452.6	13
ferni	2	4	6	Dania_Randi_sad.jpg	16	neg	sad	fam	6	4	122	-94.1	28435	668.3	580	13
ferni	2	4	6	Dania_Randi_sad.jpg	16	neg	sad	fam	7	.	113	-117.38	28623	629	1143.7	13
ferni	2	4	6	Dania_Randi_sad.jpg	16	neg	sad	fam	8	.	53	-82.93	28747	606.2	1190.8	13
ferni	2	4	6	Dania_Randi_sad.jpg	16	neg	sad	fam	9	.	49	177.17	28978	642.3	1515.8	13
ferni	2	4	6	Dania_Randi_sad.jpg	16	neg	sad	fam	10	.	94	86.16	29142	610.8	1514	13
ferni	2	4	6	Dania_Randi_sad.jpg	16	neg	sad	fam	11	5	2436	-116.41	29312	683.5	347.7	13
ferni	2	4	6	Dania_Randi_sad.jpg	16	neg	sad	fam	12	.	590	69.75	31827	448.9	819	13
ferni	2	4	6	Dania_Randi_sad.jpg	16	neg	sad	fam	13	4	142	.	32495	672	215.3	13
ferni	2	4	7	Vicky_Afounidoux_sad.jpg	16	neg	sad	unfam	1	1	4984	.	1375	531.6	352.4	1	4984	1375
ferni	2	4	8	Vicky_Afounidoux_angry.jpg	16	neg	angry	unfam	1	2	651	51.31	164	532.4	343.4	11	542.545	12172.1
ferni	2	4	8	Vicky_Afounidoux_angry.jpg	16	neg	angry	unfam	2	.	78	54.29	911	895.7	-106.9	11
ferni	2	4	8	Vicky_Afounidoux_angry.jpg	16	neg	angry	unfam	3	.	150	-67.55	1049	1162.1	-482.9	11
ferni	2	4	8	Vicky_Afounidoux_angry.jpg	16	neg	angry	unfam	4	.	35	-109.35	1206	1204.7	-378.3	11
ferni	2	4	8	Vicky_Afounidoux_angry.jpg	16	neg	angry	unfam	5	.	135	-121.27	16213	966.4	287.2	11
ferni	2	4	8	Vicky_Afounidoux_angry.jpg	16	neg	angry	unfam	6	.	313	64.51	16897	541.9	985.3	11
ferni	2	4	8	Vicky_Afounidoux_angry.jpg	16	neg	angry	unfam	7	4	585	-127.79	17474	717.9	610.7	11
ferni	2	4	8	Vicky_Afounidoux_angry.jpg	16	neg	angry	unfam	8	.	553	67.6	18264	342.7	1105.5	11
ferni	2	4	8	Vicky_Afounidoux_angry.jpg	16	neg	angry	unfam	9	5	1381	116.63	18916	684.5	260.3	11
ferni	2	4	8	Vicky_Afounidoux_angry.jpg	16	neg	angry	unfam	10	4	2046	-112.3	20327	620.1	133.6	11
ferni	2	4	8	Vicky_Afounidoux_angry.jpg	16	neg	angry	unfam	11	.	41	.	22472	334.2	831.1	11
ferni	2	4	9	Dania_Randi_sad.jpg	16	neg	sad	fam	1	5	1811	-0.58	4953	569.3	313.8	2	2427.5	7372.5
ferni	2	4	9	Dania_Randi_sad.jpg	16	neg	sad	fam	2	1	3044	.	9792	619.3	314.3	2
ferni	2	4	10	Vicky_Afounidoux_angry.jpg	16	neg	angry	unfam	1	5	192	37.66	18961	559.3	446.9	4	1222.5	19757
ferni	2	4	10	Vicky_Afounidoux_angry.jpg	16	neg	angry	unfam	2	2	227	90.27	19186	675.9	358.2	4
ferni	2	4	10	Vicky_Afounidoux_angry.jpg	16	neg	angry	unfam	3	5	1754	-125.64	19436	675.1	193.6	4
ferni	2	4	10	Vicky_Afounidoux_angry.jpg	16	neg	angry	unfam	4	4	2717	.	21445	397.5	576.7	4
ferni	2	4	11	Dania_Randi_angry.jpg	16	neg	angry	fam	1	1	1316	54.24	3082	498.9	404.9	4	808.25	4998.75
ferni	2	4	11	Dania_Randi_angry.jpg	16	neg	angry	fam	2	4	1394	-155.98	4463	698.8	130.7	4
ferni	2	4	11	Dania_Randi_angry.jpg	16	neg	angry	fam	3	2	500	68.47	5926	402.2	261.3	4
ferni	2	4	11	Dania_Randi_angry.jpg	16	neg	angry	fam	4	.	23	.	6524	673.2	-447.9	4
ferni	2	4	12	Vicky_Afounidoux_sad.jpg	16	neg	sad	unfam	1	1	421	-141.17	10100	482.6	342.1	10	474.7	22953
ferni	2	4	12	Vicky_Afounidoux_sad.jpg	16	neg	sad	unfam	2	4	176	64.74	10574	287	496.8	10
ferni	2	4	12	Vicky_Afounidoux_sad.jpg	16	neg	sad	unfam	3	.	48	-82.05	10829	527.2	-9.1	10
ferni	2	4	12	Vicky_Afounidoux_sad.jpg	16	neg	sad	unfam	4	.	77	-16.99	26872	690.8	1214	10
ferni	2	4	12	Vicky_Afounidoux_sad.jpg	16	neg	sad	unfam	5	.	26	-76.76	27021	758.3	1236.2	10
ferni	2	4	12	Vicky_Afounidoux_sad.jpg	16	neg	sad	unfam	6	.	51	115.29	27079	781.1	1341.6	10
ferni	2	4	12	Vicky_Afounidoux_sad.jpg	16	neg	sad	unfam	7	.	72	94.02	27166	709.6	1177.6	10
ferni	2	4	12	Vicky_Afounidoux_sad.jpg	16	neg	sad	unfam	8	4	1626	95.59	27552	666.8	552	10
ferni	2	4	12	Vicky_Afounidoux_sad.jpg	16	neg	sad	unfam	9	4	2153	-110.85	29951	625.7	136.4	10
ferni	2	4	12	Vicky_Afounidoux_sad.jpg	16	neg	sad	unfam	10	4	97	.	32386	437.1	628.7	10
ferni	2	4	13	Dania_Randi_happy.jpg	16	pos	happy	fam	1	3	877	51.72	157	575.1	422.6	16	448.188	19759.1
ferni	2	4	13	Dania_Randi_happy.jpg	16	pos	happy	fam	2	.	258	48.09	1201	1069.4	-195.7	16
ferni	2	4	13	Dania_Randi_happy.jpg	16	pos	happy	fam	3	.	221	-119.64	1524	1369.4	-528.3	16
ferni	2	4	13	Dania_Randi_happy.jpg	16	pos	happy	fam	4	4	76	-76.26	16731	857.7	358.6	16
ferni	2	4	13	Dania_Randi_happy.jpg	16	pos	happy	fam	5	.	25	108.5	16910	1055.3	1166.8	16
ferni	2	4	13	Dania_Randi_happy.jpg	16	pos	happy	fam	6	.	78	154.89	17088	1030.1	1089.8	16
ferni	2	4	13	Dania_Randi_happy.jpg	16	pos	happy	fam	7	.	106	99.49	24274	978.2	1065	16
ferni	2	4	13	Dania_Randi_happy.jpg	16	pos	happy	fam	8	.	46	130.95	24402	942.8	851.5	16
ferni	2	4	13	Dania_Randi_happy.jpg	16	pos	happy	fam	9	.	110	177.89	24461	895.5	797.5	16
ferni	2	4	13	Dania_Randi_happy.jpg	16	pos	happy	fam	10	.	908	70.06	24638	475.8	782	16
ferni	2	4	13	Dania_Randi_happy.jpg	16	pos	happy	fam	11	4	519	-177.68	25628	686.1	203.5	16
ferni	2	4	13	Dania_Randi_happy.jpg	16	pos	happy	fam	12	5	594	-106.85	26173	611.1	206.5	16
ferni	2	4	13	Dania_Randi_happy.jpg	16	pos	happy	fam	13	.	612	111.07	27091	420.6	835.2	16
ferni	2	4	13	Dania_Randi_happy.jpg	16	pos	happy	fam	14	4	88	147.72	27814	393.7	764.9	16
ferni	2	4	13	Dania_Randi_happy.jpg	16	pos	happy	fam	15	4	2110	67.31	27923	363.4	745.7	16
ferni	2	4	13	Dania_Randi_happy.jpg	16	pos	happy	fam	16	5	543	.	30130	590.8	203.5	16
ferni	2	4	14	Vicky_Afounidoux_neutral.jpg	16	pos	neutral	unfam	1	5	2061	-132.59	1981	531.2	388.1	6	813.667	4652.5
ferni	2	4	14	Vicky_Afounidoux_neutral.jpg	16	pos	neutral	unfam	2	4	667	-138.11	4121	232.9	708.2	6
ferni	2	4	14	Vicky_Afounidoux_neutral.jpg	16	pos	neutral	unfam	3	.	212	52.71	4850	-4.3	918.7	6
ferni	2	4	14	Vicky_Afounidoux_neutral.jpg	16	pos	neutral	unfam	4	1	497	52.24	5147	418.6	370.1	6
ferni	2	4	14	Vicky_Afounidoux_neutral.jpg	16	pos	neutral	unfam	5	.	270	-77.89	5743	888.6	-238.5	6
ferni	2	4	14	Vicky_Afounidoux_neutral.jpg	16	pos	neutral	unfam	6	.	1175	.	6073	993	243	6
ferni	2	4	15	Vicky_Afounidoux_happy.jpg	16	pos	happy	unfam	1	1	363	-59.42	49095	573.4	367.1	6	1004.17	54895.5
ferni	2	4	15	Vicky_Afounidoux_happy.jpg	16	pos	happy	unfam	2	.	307	105.41	49539	902	922.3	6
ferni	2	4	15	Vicky_Afounidoux_happy.jpg	16	pos	happy	unfam	3	4	799	125	56112	789.4	516.5	6
ferni	2	4	15	Vicky_Afounidoux_happy.jpg	16	pos	happy	unfam	4	2	1064	-40.14	57113	593.5	242	6
ferni	2	4	15	Vicky_Afounidoux_happy.jpg	16	pos	happy	unfam	5	.	924	150	58254	969.7	550.8	6
ferni	2	4	15	Vicky_Afounidoux_happy.jpg	16	pos	happy	unfam	6	2	2568	.	59260	514.2	294.8	6
ferni	2	4	16	Dania_Randi_neutral.jpg	16	pos	neutral	fam	1	2	660	19.64	623	516	275.9	4	1061.5	2252.25
ferni	2	4	16	Dania_Randi_neutral.jpg	16	pos	neutral	fam	2	.	52	-149.98	2010	935.8	129.3	4
ferni	2	4	16	Dania_Randi_neutral.jpg	16	pos	neutral	fam	3	1	2020	-162.39	2149	571.2	335.3	4
ferni	2	4	16	Dania_Randi_neutral.jpg	16	pos	neutral	fam	4	4	1514	.	4227	345.1	406	4
ferni	2	5	1	Dania_Randi_angry.jpg	16	neg	angry	fam	1	4	964	-58.97	8767	701.5	591.7	4	1610.25	14027.5
ferni	2	5	1	Dania_Randi_angry.jpg	16	neg	angry	fam	2	.	4287	142.11	12044	811.4	772.5	4
ferni	2	5	1	Dania_Randi_angry.jpg	16	neg	angry	fam	3	3	770	5.99	17167	517.6	545.7	4
ferni	2	5	1	Dania_Randi_angry.jpg	16	neg	angry	fam	4	.	420	.	18132	1423	457	4
ferni	2	5	2	Vicky_Afounidoux_sad.jpg	16	neg	sad	unfam	1	5	118	.	31931	458.4	589.8	1	118	31931
ferni	2	5	3	Vicky_Afounidoux_angry.jpg	16	neg	angry	unfam	1	5	1	-109.47	20740	587.1	437.2	14	312.071	22857.9
ferni	2	5	3	Vicky_Afounidoux_angry.jpg	16	neg	angry	unfam	2	3	75	62.34	20756	574	473.7	14
ferni	2	5	3	Vicky_Afounidoux_angry.jpg	16	neg	angry	unfam	3	1	72	-151.9	20860	629.4	369.6	14
ferni	2	5	3	Vicky_Afounidoux_angry.jpg	16	neg	angry	unfam	4	4	649	39.89	20953	387.3	497	14
ferni	2	5	3	Vicky_Afounidoux_angry.jpg	16	neg	angry	unfam	5	2	37	-149.47	21626	590.6	329.5	14
ferni	2	5	3	Vicky_Afounidoux_angry.jpg	16	neg	angry	unfam	6	4	706	40.25	21684	354.5	466.5	14
ferni	2	5	3	Vicky_Afounidoux_angry.jpg	16	neg	angry	unfam	7	2	79	-114.87	22411	560.9	294.4	14
ferni	2	5	3	Vicky_Afounidoux_angry.jpg	16	neg	angry	unfam	8	5	167	-175.08	22533	479	468.8	14
ferni	2	5	3	Vicky_Afounidoux_angry.jpg	16	neg	angry	unfam	9	.	725	-3.65	23009	-576.9	551.7	14
ferni	2	5	3	Vicky_Afounidoux_angry.jpg	16	neg	angry	unfam	10	4	525	54.44	24039	506.8	615.1	14
ferni	2	5	3	Vicky_Afounidoux_angry.jpg	16	neg	angry	unfam	11	5	215	95.86	24581	523.4	592	14
ferni	2	5	3	Vicky_Afounidoux_angry.jpg	16	neg	angry	unfam	12	3	820	-142.85	24810	512.2	484	14
ferni	2	5	3	Vicky_Afounidoux_angry.jpg	16	neg	angry	unfam	13	4	44	75.35	25977	202.3	716	14
ferni	2	5	3	Vicky_Afounidoux_angry.jpg	16	neg	angry	unfam	14	4	254	.	26032	216.5	662.4	14
ferni	2	5	4	Dania_Randi_sad.jpg	16	neg	sad	fam	1	5	3676	-122.52	19858	616.9	518.2	4	1210.75	22932.5
ferni	2	5	4	Dania_Randi_sad.jpg	16	neg	sad	fam	2	4	142	138.48	23601	509.7	685.2	4
ferni	2	5	4	Dania_Randi_sad.jpg	16	neg	sad	fam	3	4	698	124.55	23762	475.6	655.1	4
ferni	2	5	4	Dania_Randi_sad.jpg	16	neg	sad	fam	4	4	327	.	24509	442.7	607.6	4
ferni	2	5	5	Vicky_Afounidoux_neutral.jpg	16	pos	neutral	unfam	1	3	4201	.	10660	417.6	496.6	1	4201	10660
ferni	2	5	6	Vicky_Afounidoux_happy.jpg	16	pos	happy	unfam	1	4	4984	.	13886	508.3	612.9	1	4984	13886
ferni	2	5	7	Dania_Randi_happy.jpg	16	pos	happy	fam	1	4	250	178.06	11219	143.5	740.5	10	728.7	14495
ferni	2	5	7	Dania_Randi_happy.jpg	16	pos	happy	fam	2	.	540	5.15	11675	-617.4	716.9	10
ferni	2	5	7	Dania_Randi_happy.jpg	16	pos	happy	fam	3	.	337	-145.78	12323	907.7	591.8	10
ferni	2	5	7	Dania_Randi_happy.jpg	16	pos	happy	fam	4	4	715	31	12681	735.1	707.2	10
ferni	2	5	7	Dania_Randi_happy.jpg	16	pos	happy	fam	5	.	491	-107.9	13421	965.7	571.6	10
ferni	2	5	7	Dania_Randi_happy.jpg	16	pos	happy	fam	6	.	398	-176.2	14336	905.7	752.8	10
ferni	2	5	7	Dania_Randi_happy.jpg	16	pos	happy	fam	7	4	345	45.3	14868	719.1	765.1	10
ferni	2	5	7	Dania_Randi_happy.jpg	16	pos	happy	fam	8	.	98	-119.01	15304	1485.3	36.4	10
ferni	2	5	7	Dania_Randi_happy.jpg	16	pos	happy	fam	9	.	60	120.86	19494	677.1	1519.3	10
ferni	2	5	7	Dania_Randi_happy.jpg	16	pos	happy	fam	10	4	4053	.	19629	166.7	610.2	10
ferni	2	5	8	Dania_Randi_neutral.jpg	16	pos	neutral	fam	1	.	1020	5.02	49117	90.6	255	6	756.667	51721.5
ferni	2	5	8	Dania_Randi_neutral.jpg	16	pos	neutral	fam	2	5	30	-144.07	50417	584.6	212.7	6
ferni	2	5	8	Dania_Randi_neutral.jpg	16	pos	neutral	fam	3	1	2049	-83	50468	403	342.5	6
ferni	2	5	8	Dania_Randi_neutral.jpg	16	pos	neutral	fam	4	.	694	152.26	52618	487	1036.8	6
ferni	2	5	8	Dania_Randi_neutral.jpg	16	pos	neutral	fam	5	.	575	1.52	53446	-389	591.5	6
ferni	2	5	8	Dania_Randi_neutral.jpg	16	pos	neutral	fam	6	4	172	.	54263	427.6	571.1	6
ferni	2	5	9	Dania_Randi_neutral.jpg	16	pos	neutral	fam	1	4	1319	-174.66	4171	869	570.9	3	1628.67	5935.33
ferni	2	5	9	Dania_Randi_neutral.jpg	16	pos	neutral	fam	2	4	2332	78.66	5632	511.3	603.8	3
ferni	2	5	9	Dania_Randi_neutral.jpg	16	pos	neutral	fam	3	5	1235	.	8003	551.6	405	3
ferni	2	5	10	Vicky_Afounidoux_happy.jpg	16	pos	happy	unfam	1	5	466	-166.1	153	595.5	414.7	30	958	40187.2
ferni	2	5	10	Vicky_Afounidoux_happy.jpg	16	pos	happy	unfam	2	.	423	-1.1	701	107.9	532.6	30
ferni	2	5	10	Vicky_Afounidoux_happy.jpg	16	pos	happy	unfam	3	.	3521	177.12	1321	1333.8	554.6	30
ferni	2	5	10	Vicky_Afounidoux_happy.jpg	16	pos	happy	unfam	4	5	563	176.82	4938	515.7	515.6	30
ferni	2	5	10	Vicky_Afounidoux_happy.jpg	16	pos	happy	unfam	5	.	1498	-11.99	5570	-192.6	478	30
ferni	2	5	10	Vicky_Afounidoux_happy.jpg	16	pos	happy	unfam	6	.	1706	50.62	7279	922.7	703.7	30
ferni	2	5	10	Vicky_Afounidoux_happy.jpg	16	pos	happy	unfam	7	.	145	-101.63	9060	1439	117.7	30
ferni	2	5	10	Vicky_Afounidoux_happy.jpg	16	pos	happy	unfam	8	.	94	164.41	38309	1181.4	1331.9	30
ferni	2	5	10	Vicky_Afounidoux_happy.jpg	16	pos	happy	unfam	9	.	46	159.53	38415	1130.1	1316.9	30
ferni	2	5	10	Vicky_Afounidoux_happy.jpg	16	pos	happy	unfam	10	.	62	99.86	38513	928.4	1237.7	30
ferni	2	5	10	Vicky_Afounidoux_happy.jpg	16	pos	happy	unfam	11	.	92	-89.82	41202	688.1	-204	30
ferni	2	5	10	Vicky_Afounidoux_happy.jpg	16	pos	happy	unfam	12	.	84	-44.19	42299	691.7	987	30
ferni	2	5	10	Vicky_Afounidoux_happy.jpg	16	pos	happy	unfam	13	.	390	-57.46	42390	745.8	1041.4	30
ferni	2	5	10	Vicky_Afounidoux_happy.jpg	16	pos	happy	unfam	14	.	435	141.07	43929	956.2	1394.1	30
ferni	2	5	10	Vicky_Afounidoux_happy.jpg	16	pos	happy	unfam	15	.	273	-40.29	44984	858.6	1308.1	30
ferni	2	5	10	Vicky_Afounidoux_happy.jpg	16	pos	happy	unfam	16	.	62	-11.32	45286	872.1	1320.5	30
ferni	2	5	10	Vicky_Afounidoux_happy.jpg	16	pos	happy	unfam	17	.	1006	150.04	45369	897.9	1326.1	30
ferni	2	5	10	Vicky_Afounidoux_happy.jpg	16	pos	happy	unfam	18	.	1755	0.71	46479	52.9	823.2	30
ferni	2	5	10	Vicky_Afounidoux_happy.jpg	16	pos	happy	unfam	19	.	450	-168.94	48410	1213.4	809.3	30
ferni	2	5	10	Vicky_Afounidoux_happy.jpg	16	pos	happy	unfam	20	.	3761	12	48957	463.2	954.4	30
ferni	2	5	10	Vicky_Afounidoux_happy.jpg	16	pos	happy	unfam	21	.	680	-171.51	52833	1543.4	736.3	30
ferni	2	5	10	Vicky_Afounidoux_happy.jpg	16	pos	happy	unfam	22	.	2102	-9.82	53616	761.7	845.5	30
ferni	2	5	10	Vicky_Afounidoux_happy.jpg	16	pos	happy	unfam	23	.	685	176.17	55863	1470.3	963	30
ferni	2	5	10	Vicky_Afounidoux_happy.jpg	16	pos	happy	unfam	24	.	1759	34.93	56645	750.9	916.6	30
ferni	2	5	10	Vicky_Afounidoux_happy.jpg	16	pos	happy	unfam	25	.	373	-136.06	58502	1838.4	236.8	30
ferni	2	5	10	Vicky_Afounidoux_happy.jpg	16	pos	happy	unfam	26	.	4279	78.55	59058	860.6	1089.2	30
ferni	2	5	10	Vicky_Afounidoux_happy.jpg	16	pos	happy	unfam	27	.	127	-143.15	65285	1024.6	285.8	30
ferni	2	5	10	Vicky_Afounidoux_happy.jpg	16	pos	happy	unfam	28	4	1131	19.55	65478	491.1	673.7	30
ferni	2	5	10	Vicky_Afounidoux_happy.jpg	16	pos	happy	unfam	29	.	137	-179.94	66725	1697.8	287.3	30
ferni	2	5	10	Vicky_Afounidoux_happy.jpg	16	pos	happy	unfam	30	2	635	.	78047	580.1	288.3	30
ferni	2	5	11	Vicky_Afounidoux_neutral.jpg	16	pos	neutral	unfam	1	1	71	11.95	31310	552.3	349.2	13	537.692	35289.1
ferni	2	5	11	Vicky_Afounidoux_neutral.jpg	16	pos	neutral	unfam	2	4	141	30.85	31408	703.6	317.7	13
ferni	2	5	11	Vicky_Afounidoux_neutral.jpg	16	pos	neutral	unfam	3	.	134	47.22	31605	1123.9	75.3	13
ferni	2	5	11	Vicky_Afounidoux_neutral.jpg	16	pos	neutral	unfam	4	.	350	-160.06	31782	1367	-172.7	13
ferni	2	5	11	Vicky_Afounidoux_neutral.jpg	16	pos	neutral	unfam	5	4	1848	50.26	32215	844.7	9.5	13
ferni	2	5	11	Vicky_Afounidoux_neutral.jpg	16	pos	neutral	unfam	6	.	292	13.02	34119	1048.5	-233.9	13
ferni	2	5	11	Vicky_Afounidoux_neutral.jpg	16	pos	neutral	unfam	7	.	648	-16.55	34437	1221.3	-273.4	13
ferni	2	5	11	Vicky_Afounidoux_neutral.jpg	16	pos	neutral	unfam	8	.	1219	-150.83	35151	1667.8	-150.5	13
ferni	2	5	11	Vicky_Afounidoux_neutral.jpg	16	pos	neutral	unfam	9	4	1542	-36.96	36489	337.6	534.6	13
ferni	2	5	11	Vicky_Afounidoux_neutral.jpg	16	pos	neutral	unfam	10	4	24	-60.65	39641	575.7	712	13
ferni	2	5	11	Vicky_Afounidoux_neutral.jpg	16	pos	neutral	unfam	11	.	128	145.66	39686	740.5	1010.4	13
ferni	2	5	11	Vicky_Afounidoux_neutral.jpg	16	pos	neutral	unfam	12	4	534	27.52	40140	356.3	742.6	13
ferni	2	5	11	Vicky_Afounidoux_neutral.jpg	16	pos	neutral	unfam	13	.	59	.	40775	1727.9	93.8	13
ferni	2	5	12	Dania_Randi_happy.jpg	16	pos	happy	fam	1	.	1416	-141.81	24904	997.1	26.4	3	1391.67	26931.3
ferni	2	5	12	Dania_Randi_happy.jpg	16	pos	happy	fam	2	4	2722	6.21	26477	383.9	498.6	3
ferni	2	5	12	Dania_Randi_happy.jpg	16	pos	happy	fam	3	.	37	.	29413	935.3	440.2	3
ferni	2	5	13	Vicky_Afounidoux_sad.jpg	16	neg	sad	unfam	1	5	1878	-0.13	751	475.1	428.2	5	1111.8	3944.2
ferni	2	5	13	Vicky_Afounidoux_sad.jpg	16	neg	sad	unfam	2	.	840	-176.33	2803	1516.9	430.3	5
ferni	2	5	13	Vicky_Afounidoux_sad.jpg	16	neg	sad	unfam	3	5	1999	-175.56	3739	585.2	485.4	5
ferni	2	5	13	Vicky_Afounidoux_sad.jpg	16	neg	sad	unfam	4	.	695	8.5	5824	26.7	527.6	5
ferni	2	5	13	Vicky_Afounidoux_sad.jpg	16	neg	sad	unfam	5	4	147	.	6604	872.7	405.7	5
ferni	2	5	14	Vicky_Afounidoux_angry.jpg	16	neg	angry	unfam	1	4	35	-170.38	21929	852.9	362.1	27	581.63	38632.3
ferni	2	5	14	Vicky_Afounidoux_angry.jpg	16	neg	angry	unfam	2	4	104	163.09	22237	122	482.3	27
ferni	2	5	14	Vicky_Afounidoux_angry.jpg	16	neg	angry	unfam	3	4	35	148.29	22388	120.3	481.8	27
ferni	2	5	14	Vicky_Afounidoux_angry.jpg	16	neg	angry	unfam	4	.	3767	174.24	22451	47.7	438.7	27
ferni	2	5	14	Vicky_Afounidoux_angry.jpg	16	neg	angry	unfam	5	.	119	-67.55	26476	-660.2	375.3	27
ferni	2	5	14	Vicky_Afounidoux_angry.jpg	16	neg	angry	unfam	6	.	250	-16.27	29313	-297.4	1171.1	27
ferni	2	5	14	Vicky_Afounidoux_angry.jpg	16	neg	angry	unfam	7	.	602	-149.84	37280	598.3	1448.7	27
ferni	2	5	14	Vicky_Afounidoux_angry.jpg	16	neg	angry	unfam	8	.	29	61.1	37905	574.2	1464.7	27
ferni	2	5	14	Vicky_Afounidoux_angry.jpg	16	neg	angry	unfam	9	.	29	45	37988	715.9	1181.3	27
ferni	2	5	14	Vicky_Afounidoux_angry.jpg	16	neg	angry	unfam	10	.	67	-119.81	38081	720.4	1176.5	27
ferni	2	5	14	Vicky_Afounidoux_angry.jpg	16	neg	angry	unfam	11	.	86	65.85	38272	579.2	1448	27
ferni	2	5	14	Vicky_Afounidoux_angry.jpg	16	neg	angry	unfam	12	.	69	58.07	38381	584.9	1433.6	27
ferni	2	5	14	Vicky_Afounidoux_angry.jpg	16	neg	angry	unfam	13	.	45	52.08	38547	725.6	1185.4	27
ferni	2	5	14	Vicky_Afounidoux_angry.jpg	16	neg	angry	unfam	14	.	2858	108.69	38617	743	1161.6	27
ferni	2	5	14	Vicky_Afounidoux_angry.jpg	16	neg	angry	unfam	15	.	80	158.07	41977	617.5	776.8	27
ferni	2	5	14	Vicky_Afounidoux_angry.jpg	16	neg	angry	unfam	16	4	167	170.9	42217	219.8	617.5	27
ferni	2	5	14	Vicky_Afounidoux_angry.jpg	16	neg	angry	unfam	17	.	330	2.59	42693	-311.9	537.3	27
ferni	2	5	14	Vicky_Afounidoux_angry.jpg	16	neg	angry	unfam	18	4	505	-147.53	43372	848.6	488.1	27
ferni	2	5	14	Vicky_Afounidoux_angry.jpg	16	neg	angry	unfam	19	4	578	22.32	43897	669.2	599.9	27
ferni	2	5	14	Vicky_Afounidoux_angry.jpg	16	neg	angry	unfam	20	.	46	-146.68	44638	1665	230.4	27
ferni	2	5	14	Vicky_Afounidoux_angry.jpg	16	neg	angry	unfam	21	.	528	-105.82	44727	1399.6	381.4	27
ferni	2	5	14	Vicky_Afounidoux_angry.jpg	16	neg	angry	unfam	22	.	201	-151.25	45482	1370	475	27
ferni	2	5	14	Vicky_Afounidoux_angry.jpg	16	neg	angry	unfam	23	.	2130	9.06	45715	1136.8	592.7	27
ferni	2	5	14	Vicky_Afounidoux_angry.jpg	16	neg	angry	unfam	24	.	362	-173.6	48086	1988.1	478.1	27
ferni	2	5	14	Vicky_Afounidoux_angry.jpg	16	neg	angry	unfam	25	4	892	69.27	48934	603.8	611.8	27
ferni	2	5	14	Vicky_Afounidoux_angry.jpg	16	neg	angry	unfam	26	3	1700	31.75	49847	647.1	498.5	27
ferni	2	5	14	Vicky_Afounidoux_angry.jpg	16	neg	angry	unfam	27	.	90	.	51621	1318.6	104.1	27
ferni	2	5	15	Dania_Randi_angry.jpg	16	neg	angry	fam	1	1	369	-76.14	12712	558	412.7	5	1053.4	36693.6
ferni	2	5	15	Dania_Randi_angry.jpg	16	neg	angry	fam	2	3	1079	39.88	13116	586.2	525.4	5
ferni	2	5	15	Dania_Randi_angry.jpg	16	neg	angry	fam	3	.	71	-112.32	14314	1510.4	-204.1	5
ferni	2	5	15	Dania_Randi_angry.jpg	16	neg	angry	fam	4	.	331	123.14	71467	1015.9	943.7	5
ferni	2	5	15	Dania_Randi_angry.jpg	16	neg	angry	fam	5	2	3417	.	71859	607.5	322.2	5
ferni	2	5	16	Dania_Randi_sad.jpg	16	neg	sad	fam	1	3	1414	30.67	4429	571.8	464.6	5	1074.6	9530
ferni	2	5	16	Dania_Randi_sad.jpg	16	neg	sad	fam	2	.	115	-116.24	5939	1516.8	-59.1	5
ferni	2	5	16	Dania_Randi_sad.jpg	16	neg	sad	fam	3	.	380	123.47	11466	908.3	1130.5	5
ferni	2	5	16	Dania_Randi_sad.jpg	16	neg	sad	fam	4	3	1953	32.01	11915	454	433.4	5
ferni	2	5	16	Dania_Randi_sad.jpg	16	neg	sad	fam	5	1	1511	.	13901	599	344.2	5
gismo	1	1	1	Alexandra_Waschak_neutral.jpg	2	neg	neutral	fam	1	4	109	110.83	15087	394.8	688	6	963.167	15887.5
gismo	1	1	1	Alexandra_Waschak_neutral.jpg	2	neg	neutral	fam	2	4	134	58.96	15244	342.4	551.5	6
gismo	1	1	1	Alexandra_Waschak_neutral.jpg	2	neg	neutral	fam	3	4	402	-145.24	15403	387.1	478.3	6
gismo	1	1	1	Alexandra_Waschak_neutral.jpg	2	neg	neutral	fam	4	.	333	60.41	15888	-329.1	956.4	6
gismo	1	1	1	Alexandra_Waschak_neutral.jpg	2	neg	neutral	fam	5	.	621	39.52	16229	-301.2	910.1	6
gismo	1	1	1	Alexandra_Waschak_neutral.jpg	2	neg	neutral	fam	6	5	4180	.	17474	415.1	341.6	6
gismo	1	1	2	Marina_Zemann_sad.jpg	2	neg	sad	unfam	1	2	195	-76.22	642	420.6	355.9	12	466.833	4352
gismo	1	1	2	Marina_Zemann_sad.jpg	2	neg	sad	unfam	2	3	843	25.59	877	474.3	572	12
gismo	1	1	2	Marina_Zemann_sad.jpg	2	neg	sad	unfam	3	5	162	-169.83	1757	608.3	508.5	12
gismo	1	1	2	Marina_Zemann_sad.jpg	2	neg	sad	unfam	4	3	275	-172.43	1965	459.5	534.9	12
gismo	1	1	2	Marina_Zemann_sad.jpg	2	neg	sad	unfam	5	.	690	-142.03	2417	-57.6	601.5	12
gismo	1	1	2	Marina_Zemann_sad.jpg	2	neg	sad	unfam	6	.	1038	23.15	3160	-320.3	793.8	12
gismo	1	1	2	Marina_Zemann_sad.jpg	2	neg	sad	unfam	7	4	888	-156.64	4567	360.7	516.4	12
gismo	1	1	2	Marina_Zemann_sad.jpg	2	neg	sad	unfam	8	.	105	-131.6	5785	-57.3	691.6	12
gismo	1	1	2	Marina_Zemann_sad.jpg	2	neg	sad	unfam	9	.	166	75.41	5953	-305.2	957.1	12
gismo	1	1	2	Marina_Zemann_sad.jpg	2	neg	sad	unfam	10	.	1015	60.22	6125	-286.7	890	12
gismo	1	1	2	Marina_Zemann_sad.jpg	2	neg	sad	unfam	11	.	44	34.41	7467	-249.1	828.1	12
gismo	1	1	2	Marina_Zemann_sad.jpg	2	neg	sad	unfam	12	.	181	.	11509	1267.1	-154.7	12
gismo	1	1	3	Alexandra_Waschak_sad.jpg	2	neg	sad	fam	1	4	227	85.05	7874	477.2	644.2	7	709.143	10437.4
gismo	1	1	3	Alexandra_Waschak_sad.jpg	2	neg	sad	fam	2	5	382	127.13	8121	485.6	547.9	7
gismo	1	1	3	Alexandra_Waschak_sad.jpg	2	neg	sad	fam	3	5	1006	-162.75	8556	358.3	381.9	7
gismo	1	1	3	Alexandra_Waschak_sad.jpg	2	neg	sad	fam	4	.	744	24.08	9661	-280.4	569.7	7
gismo	1	1	3	Alexandra_Waschak_sad.jpg	2	neg	sad	fam	5	2	324	-135.01	12291	432	267.9	7
gismo	1	1	3	Alexandra_Waschak_sad.jpg	2	neg	sad	fam	6	2	826	174.53	12669	424.8	275	7
gismo	1	1	3	Alexandra_Waschak_sad.jpg	2	neg	sad	fam	7	5	1455	.	13890	347.5	267.7	7
gismo	1	1	4	Marina_Zemann_neutral.jpg	2	neg	neutral	unfam	1	4	1697	64.08	1631	345.4	557.1	4	866.25	3432.75
gismo	1	1	4	Marina_Zemann_neutral.jpg	2	neg	neutral	unfam	2	4	207	165	3340	373.9	499.3	4
gismo	1	1	4	Marina_Zemann_neutral.jpg	2	neg	neutral	unfam	3	4	728	-170.07	3960	233.8	462.5	4
gismo	1	1	4	Marina_Zemann_neutral.jpg	2	neg	neutral	unfam	4	.	833	.	4800	-349.6	558.1	4
gismo	1	1	5	Alexandra_Waschak_neutral.jpg	2	pos	neutral	fam	1	4	216	81.56	8265	415.2	606.2	3	1589	9921.67
gismo	1	1	5	Alexandra_Waschak_neutral.jpg	2	pos	neutral	fam	2	5	4288	-157.15	8515	431.4	498	3
gismo	1	1	5	Alexandra_Waschak_neutral.jpg	2	pos	neutral	fam	3	.	263	.	12985	15	669.4	3
gismo	1	1	6	Alexandra_Waschak_happy.jpg	2	pos	happy	fam	1	4	600	-12.88	11814	154.5	746	4	403	12572.2
gismo	1	1	6	Alexandra_Waschak_happy.jpg	2	pos	happy	fam	2	.	22	-31.7	12674	466.8	817.3	4
gismo	1	1	6	Alexandra_Waschak_happy.jpg	2	pos	happy	fam	3	.	204	108.83	12760	538.6	862.3	4
gismo	1	1	6	Alexandra_Waschak_happy.jpg	2	pos	happy	fam	4	3	786	.	13041	412.4	491.3	4
gismo	1	1	7	Marina_Zemann_neutral.jpg	2	pos	neutral	unfam	1	4	847	176.33	2529	484.6	754.7	11	562.818	6241.91
gismo	1	1	7	Marina_Zemann_neutral.jpg	2	pos	neutral	unfam	2	.	975	35.37	3491	2.8	724.2	11
gismo	1	1	7	Marina_Zemann_neutral.jpg	2	pos	neutral	unfam	3	4	241	-62.56	4579	298.7	519	11
gismo	1	1	7	Marina_Zemann_neutral.jpg	2	pos	neutral	unfam	4	4	342	86.66	4826	321.3	561.8	11
gismo	1	1	7	Marina_Zemann_neutral.jpg	2	pos	neutral	unfam	5	4	896	-170.84	5181	326.8	469.1	11
gismo	1	1	7	Marina_Zemann_neutral.jpg	2	pos	neutral	unfam	6	.	610	10.9	6207	-820.5	633.6	11
gismo	1	1	7	Marina_Zemann_neutral.jpg	2	pos	neutral	unfam	7	4	438	46.38	7162	197.5	459.9	11
gismo	1	1	7	Marina_Zemann_neutral.jpg	2	pos	neutral	unfam	8	4	733	-15.65	7609	214.4	442.6	11
gismo	1	1	7	Marina_Zemann_neutral.jpg	2	pos	neutral	unfam	9	4	588	-173.8	8420	622.3	554.9	11
gismo	1	1	7	Marina_Zemann_neutral.jpg	2	pos	neutral	unfam	10	4	458	-153.19	9090	354.8	583.7	11
gismo	1	1	7	Marina_Zemann_neutral.jpg	2	pos	neutral	unfam	11	4	63	.	9567	316.6	602.8	11
gismo	1	1	8	Marina_Zemann_happy.jpg	2	pos	happy	unfam	1	4	367	-13.01	22048	400.9	710.3	10	528.5	25768.1
gismo	1	1	8	Marina_Zemann_happy.jpg	2	pos	happy	unfam	2	4	222	101.92	22467	591.8	754.4	10
gismo	1	1	8	Marina_Zemann_happy.jpg	2	pos	happy	unfam	3	3	1870	-170.06	22731	543.1	524.6	10
gismo	1	1	8	Marina_Zemann_happy.jpg	2	pos	happy	unfam	4	.	1512	-155.3	24770	-13.1	619.5	10
gismo	1	1	8	Marina_Zemann_happy.jpg	2	pos	happy	unfam	5	.	224	28.12	26345	-342.6	761.5	10
gismo	1	1	8	Marina_Zemann_happy.jpg	2	pos	happy	unfam	6	4	95	98.44	26649	137	520.4	10
gismo	1	1	8	Marina_Zemann_happy.jpg	2	pos	happy	unfam	7	4	651	177.13	27362	128.3	463.7	10
gismo	1	1	8	Marina_Zemann_happy.jpg	2	pos	happy	unfam	8	.	57	-158.48	28293	51.7	460	10
gismo	1	1	8	Marina_Zemann_happy.jpg	2	pos	happy	unfam	9	.	127	71.31	28439	-524	667	10
gismo	1	1	8	Marina_Zemann_happy.jpg	2	pos	happy	unfam	10	.	160	.	28577	-508.8	627.7	10
gismo	1	1	9	Alexandra_Waschak_happy.jpg	2	pos	happy	fam	1	.	58	178.17	3093	1171.3	836.9	26	393.269	21326.7
gismo	1	1	9	Alexandra_Waschak_happy.jpg	2	pos	happy	fam	2	.	811	85.64	3241	560.8	817.7	26
gismo	1	1	9	Alexandra_Waschak_happy.jpg	2	pos	happy	fam	3	1	113	40.14	5360	598.2	327.8	26
gismo	1	1	9	Alexandra_Waschak_happy.jpg	2	pos	happy	fam	4	.	316	-72.74	15631	1549.2	-436.9	26
gismo	1	1	9	Alexandra_Waschak_happy.jpg	2	pos	happy	fam	5	.	284	-39.34	15953	1589	-318.4	26
gismo	1	1	9	Alexandra_Waschak_happy.jpg	2	pos	happy	fam	6	.	249	150.26	16318	1781.4	-178.3	26
gismo	1	1	9	Alexandra_Waschak_happy.jpg	2	pos	happy	fam	7	.	116	178.12	16818	1579.6	-280.7	26
gismo	1	1	9	Alexandra_Waschak_happy.jpg	2	pos	happy	fam	8	.	78	-130.11	16944	1444.8	-284.8	26
gismo	1	1	9	Alexandra_Waschak_happy.jpg	2	pos	happy	fam	9	.	238	168.28	17179	1408.1	-243.6	26
gismo	1	1	9	Alexandra_Waschak_happy.jpg	2	pos	happy	fam	10	.	983	32.48	17543	1282.6	-269	26
gismo	1	1	9	Alexandra_Waschak_happy.jpg	2	pos	happy	fam	11	.	46	-113.33	18585	1517.7	-414	26
gismo	1	1	9	Alexandra_Waschak_happy.jpg	2	pos	happy	fam	12	.	527	-172.09	18636	1460.8	-289.5	26
gismo	1	1	9	Alexandra_Waschak_happy.jpg	2	pos	happy	fam	13	.	283	127.85	19202	1353.8	-275.4	26
gismo	1	1	9	Alexandra_Waschak_happy.jpg	2	pos	happy	fam	14	.	193	-139.27	19650	1252.7	-401.9	26
gismo	1	1	9	Alexandra_Waschak_happy.jpg	2	pos	happy	fam	15	.	332	47.04	19962	1177.95	-338.1	26
gismo	1	1	9	Alexandra_Waschak_happy.jpg	2	pos	happy	fam	16	.	26	-136.84	20336	1213.4	-376	26
gismo	1	1	9	Alexandra_Waschak_happy.jpg	2	pos	happy	fam	17	.	73	-25.99	20489	1182.5	-347.1	26
gismo	1	1	9	Alexandra_Waschak_happy.jpg	2	pos	happy	fam	18	.	2022	-11.65	20681	1517	-191	26
gismo	1	1	9	Alexandra_Waschak_happy.jpg	2	pos	happy	fam	19	.	841	-164.48	22728	1654.1	-165.5	26
gismo	1	1	9	Alexandra_Waschak_happy.jpg	2	pos	happy	fam	20	4	274	-101.42	33801	688.8	83.8	26
gismo	1	1	9	Alexandra_Waschak_happy.jpg	2	pos	happy	fam	21	5	116	109.97	34283	639.5	324.9	26
gismo	1	1	9	Alexandra_Waschak_happy.jpg	2	pos	happy	fam	22	2	352	-113.46	34435	603.1	226.1	26
gismo	1	1	9	Alexandra_Waschak_happy.jpg	2	pos	happy	fam	23	3	886	165.85	34839	527.7	397.6	26
gismo	1	1	9	Alexandra_Waschak_happy.jpg	2	pos	happy	fam	24	3	547	-176.13	35730	439.9	375.8	26
gismo	1	1	9	Alexandra_Waschak_happy.jpg	2	pos	happy	fam	25	4	371	-157.65	36318	307.2	384.6	26
gismo	1	1	9	Alexandra_Waschak_happy.jpg	2	pos	happy	fam	26	.	90	.	36738	-404.3	657.8	26
gismo	1	1	10	Alexandra_Waschak_neutral.jpg	2	pos	neutral	fam	1	4	185	-133.32	17707	837.7	177.9	8	615	24134
gismo	1	1	10	Alexandra_Waschak_neutral.jpg	2	pos	neutral	fam	2	4	467	-99.49	17954	487	543.9	8
gismo	1	1	10	Alexandra_Waschak_neutral.jpg	2	pos	neutral	fam	3	.	1394	38.26	18484	439.9	826	8
gismo	1	1	10	Alexandra_Waschak_neutral.jpg	2	pos	neutral	fam	4	.	85	-163.44	26434	1823	-169.7	8
gismo	1	1	10	Alexandra_Waschak_neutral.jpg	2	pos	neutral	fam	5	.	208	113.83	26858	908.3	74.8	8
gismo	1	1	10	Alexandra_Waschak_neutral.jpg	2	pos	neutral	fam	6	.	680	-110.7	27194	714	-370.8	8
gismo	1	1	10	Alexandra_Waschak_neutral.jpg	2	pos	neutral	fam	7	1	1856	25.32	27939	457.4	322.2	8
gismo	1	1	10	Alexandra_Waschak_neutral.jpg	2	pos	neutral	fam	8	.	45	.	30502	1741	-235.3	8
gismo	1	1	11	Marina_Zemann_neutral.jpg	2	pos	neutral	unfam	1	3	776	170.49	33344	474.4	546.9	13	190.308	35289.2
gismo	1	1	11	Marina_Zemann_neutral.jpg	2	pos	neutral	unfam	2	5	176	42.09	34221	419.4	537.8	13
gismo	1	1	11	Marina_Zemann_neutral.jpg	2	pos	neutral	unfam	3	3	45	-175.9	34405	435.2	523.7	13
gismo	1	1	11	Marina_Zemann_neutral.jpg	2	pos	neutral	unfam	4	5	35	145.73	34540	422.5	524.6	13
gismo	1	1	11	Marina_Zemann_neutral.jpg	2	pos	neutral	unfam	5	5	196	101.03	34620	411.2	517	13
gismo	1	1	11	Marina_Zemann_neutral.jpg	2	pos	neutral	unfam	6	5	113	27.64	34863	409.4	507.9	13
gismo	1	1	11	Marina_Zemann_neutral.jpg	2	pos	neutral	unfam	7	1	233	-27.74	35219	615.7	401.5	13
gismo	1	1	11	Marina_Zemann_neutral.jpg	2	pos	neutral	unfam	8	5	21	170.31	35475	642	415.1	13
gismo	1	1	11	Marina_Zemann_neutral.jpg	2	pos	neutral	unfam	9	1	94	-168.05	35563	627.7	412.7	13
gismo	1	1	11	Marina_Zemann_neutral.jpg	2	pos	neutral	unfam	10	4	197	-156.26	35903	184.4	504.5	13
gismo	1	1	11	Marina_Zemann_neutral.jpg	2	pos	neutral	unfam	11	.	478	69.84	36170	-238.7	681.1	13
gismo	1	1	11	Marina_Zemann_neutral.jpg	2	pos	neutral	unfam	12	.	56	66.95	36811	-201.9	588	13
gismo	1	1	11	Marina_Zemann_neutral.jpg	2	pos	neutral	unfam	13	.	54	.	37625	-182.7	546.1	13
gismo	1	1	12	Marina_Zemann_happy.jpg	2	pos	happy	unfam	1	5	886	57.7	35351	623.5	458.4	8	552.125	42086.5
gismo	1	1	12	Marina_Zemann_happy.jpg	2	pos	happy	unfam	2	.	65	-104.67	41005	1105	-296.8	8
gismo	1	1	12	Marina_Zemann_happy.jpg	2	pos	happy	unfam	3	.	576	-145.28	41082	1063.9	-140.6	8
gismo	1	1	12	Marina_Zemann_happy.jpg	2	pos	happy	unfam	4	5	1860	33.47	41759	479.4	259.5	8
gismo	1	1	12	Marina_Zemann_happy.jpg	2	pos	happy	unfam	5	4	70	35.2	43796	596.6	182.9	8
gismo	1	1	12	Marina_Zemann_happy.jpg	2	pos	happy	unfam	6	4	151	-128.27	43918	622.8	164.6	8
gismo	1	1	12	Marina_Zemann_happy.jpg	2	pos	happy	unfam	7	5	56	55.66	44846	568.3	233	8
gismo	1	1	12	Marina_Zemann_happy.jpg	2	pos	happy	unfam	8	4	753	.	44935	633.6	138.3	8
gismo	1	1	13	Marina_Zemann_neutral.jpg	2	neg	neutral	unfam	1	4	423	40.46	4125	178.9	666.7	11	217.636	6526.73
gismo	1	1	13	Marina_Zemann_neutral.jpg	2	neg	neutral	unfam	2	4	31	-86.22	4840	381.3	496.8	11
gismo	1	1	13	Marina_Zemann_neutral.jpg	2	neg	neutral	unfam	3	4	33	-88.64	4882	382.4	513.2	11
gismo	1	1	13	Marina_Zemann_neutral.jpg	2	neg	neutral	unfam	4	4	36	53.4	5329	383.1	542.2	11
gismo	1	1	13	Marina_Zemann_neutral.jpg	2	neg	neutral	unfam	5	4	120	-60.84	5702	396.2	524.8	11
gismo	1	1	13	Marina_Zemann_neutral.jpg	2	neg	neutral	unfam	6	4	156	-163.03	5834	397.5	527.1	11
gismo	1	1	13	Marina_Zemann_neutral.jpg	2	neg	neutral	unfam	7	.	1234	83.84	6179	-28.1	653.4	11
gismo	1	1	13	Marina_Zemann_neutral.jpg	2	neg	neutral	unfam	8	.	22	23.52	7528	-23.6	613.5	11
gismo	1	1	13	Marina_Zemann_neutral.jpg	2	neg	neutral	unfam	9	4	65	-174.07	8707	276.2	487.2	11
gismo	1	1	13	Marina_Zemann_neutral.jpg	2	neg	neutral	unfam	10	.	243	50.39	9202	-496.6	561.1	11
gismo	1	1	13	Marina_Zemann_neutral.jpg	2	neg	neutral	unfam	11	.	31	.	9466	-437.3	498.2	11
gismo	1	1	14	Marina_Zemann_sad.jpg	2	neg	sad	unfam	1	.	144	12.02	41267	1226.4	-327.4	14	607.214	51309.3
gismo	1	1	14	Marina_Zemann_sad.jpg	2	neg	sad	unfam	2	.	198	148.09	41446	1302.1	-343.2	14
gismo	1	1	14	Marina_Zemann_sad.jpg	2	neg	sad	unfam	3	.	196	-112.38	41715	908.3	-596	14
gismo	1	1	14	Marina_Zemann_sad.jpg	2	neg	sad	unfam	4	5	255	46.63	42001	582.6	228.8	14
gismo	1	1	14	Marina_Zemann_sad.jpg	2	neg	sad	unfam	5	.	333	-160.27	42320	1221.5	-447.5	14
gismo	1	1	14	Marina_Zemann_sad.jpg	2	neg	sad	unfam	6	.	412	29.92	50876	818.2	-299.8	14
gismo	1	1	14	Marina_Zemann_sad.jpg	2	neg	sad	unfam	7	.	1403	-124.83	52091	1249.2	-555.4	14
gismo	1	1	14	Marina_Zemann_sad.jpg	2	neg	sad	unfam	8	1	213	-125.65	55536	576.6	419.8	14
gismo	1	1	14	Marina_Zemann_sad.jpg	2	neg	sad	unfam	9	.	1285	43.28	55807	260.7	858	14
gismo	1	1	14	Marina_Zemann_sad.jpg	2	neg	sad	unfam	10	4	376	-140.29	57444	797.3	358.6	14
gismo	1	1	14	Marina_Zemann_sad.jpg	2	neg	sad	unfam	11	4	29	63.64	57918	403.3	680.7	14
gismo	1	1	14	Marina_Zemann_sad.jpg	2	neg	sad	unfam	12	4	2815	-65.79	57957	429.5	628.1	14
gismo	1	1	14	Marina_Zemann_sad.jpg	2	neg	sad	unfam	13	.	269	116.4	60822	503	791.7	14
gismo	1	1	14	Marina_Zemann_sad.jpg	2	neg	sad	unfam	14	4	573	.	61130	435.3	654.9	14
gismo	1	1	15	Alexandra_Waschak_sad.jpg	2	neg	sad	fam	1	4	141	-46.64	11222	460.6	625.6	4	257.75	11728.8
gismo	1	1	15	Alexandra_Waschak_sad.jpg	2	neg	sad	fam	2	4	72	106.88	11459	488.3	654.8	4
gismo	1	1	15	Alexandra_Waschak_sad.jpg	2	neg	sad	fam	3	4	314	-173.17	11643	473.2	605.3	4
gismo	1	1	15	Alexandra_Waschak_sad.jpg	2	neg	sad	fam	4	4	504	.	12591	290.3	627	4
gismo	1	1	16	Alexandra_Waschak_neutral.jpg	2	neg	neutral	fam	1	.	83	0.12	17138	634.5	-141.5	8	294.125	26882.2
gismo	1	1	16	Alexandra_Waschak_neutral.jpg	2	neg	neutral	fam	2	.	672	7.04	17296	1346.2	-143	8
gismo	1	1	16	Alexandra_Waschak_neutral.jpg	2	neg	neutral	fam	3	.	61	152.56	18178	1805	-193.5	8
gismo	1	1	16	Alexandra_Waschak_neutral.jpg	2	neg	neutral	fam	4	.	822	-152.29	29328	1283.3	-442.6	8
gismo	1	1	16	Alexandra_Waschak_neutral.jpg	2	neg	neutral	fam	5	.	286	-16.3	30454	1271	-436.1	8
gismo	1	1	16	Alexandra_Waschak_neutral.jpg	2	neg	neutral	fam	6	.	271	-176.5	30765	1510	-368.1	8
gismo	1	1	16	Alexandra_Waschak_neutral.jpg	2	neg	neutral	fam	7	.	133	-121.41	35874	1018.3	-338.7	8
gismo	1	1	16	Alexandra_Waschak_neutral.jpg	2	neg	neutral	fam	8	.	25	.	36025	984.9	-283	8
hansi	2	1	1	Vicky_Afounidoux_neutral.jpg	22	pos	neutral	unfam	1	4	157	82	8181	500	605.3	6	755.667	9716.17
hansi	2	1	1	Vicky_Afounidoux_neutral.jpg	22	pos	neutral	unfam	2	5	357	63.71	8369	528.8	402.5	6
hansi	2	1	1	Vicky_Afounidoux_neutral.jpg	22	pos	neutral	unfam	3	1	474	123.21	8742	549.6	361	6
hansi	2	1	1	Vicky_Afounidoux_neutral.jpg	22	pos	neutral	unfam	4	1	1766	-127.33	9243	537.7	343.1	6
hansi	2	1	1	Vicky_Afounidoux_neutral.jpg	22	pos	neutral	unfam	5	1	1429	31.88	11022	517.1	369.7	6
hansi	2	1	1	Vicky_Afounidoux_neutral.jpg	22	pos	neutral	unfam	6	.	351	.	12740	963.2	98.8	6
hansi	2	1	2	Vicky_Afounidoux_happy.jpg	22	pos	happy	unfam	1	1	51	.	22613	574.2	345.7	1	51	22613
hansi	2	1	3	Dania_Randi_neutral.jpg	22	pos	neutral	fam	1	2	2421	16.68	450	547.2	288.1	6	694.167	40757.2
hansi	2	1	3	Dania_Randi_neutral.jpg	22	pos	neutral	fam	2	4	28	135.79	48138	897.2	185.4	6
hansi	2	1	3	Dania_Randi_neutral.jpg	22	pos	neutral	fam	3	4	291	89.13	48278	782.9	76.5	6
hansi	2	1	3	Dania_Randi_neutral.jpg	22	pos	neutral	fam	4	.	413	-106.51	48824	790.7	-453.1	6
hansi	2	1	3	Dania_Randi_neutral.jpg	22	pos	neutral	fam	5	5	136	78.66	49336	500.6	556.4	6
hansi	2	1	3	Dania_Randi_neutral.jpg	22	pos	neutral	fam	6	1	876	.	49517	546.2	331.5	6
hansi	2	1	4	Dania_Randi_happy.jpg	22	pos	happy	fam	1	5	22	140.63	6200	648.9	504.7	9	650.333	8569.11
hansi	2	1	4	Dania_Randi_happy.jpg	22	pos	happy	fam	2	3	198	99.49	6244	597.5	463.2	9
hansi	2	1	4	Dania_Randi_happy.jpg	22	pos	happy	fam	3	2	829	-14.16	6490	571.5	309.8	9
hansi	2	1	4	Dania_Randi_happy.jpg	22	pos	happy	fam	4	.	1903	38.93	7425	1097.6	437.8	9
hansi	2	1	4	Dania_Randi_happy.jpg	22	pos	happy	fam	5	.	384	-104.58	9401	1284.8	297.6	9
hansi	2	1	4	Dania_Randi_happy.jpg	22	pos	happy	fam	6	.	197	-21.88	9839	1207.2	572.1	9
hansi	2	1	4	Dania_Randi_happy.jpg	22	pos	happy	fam	7	.	404	133.23	10059	1299.8	606.4	9
hansi	2	1	4	Dania_Randi_happy.jpg	22	pos	happy	fam	8	4	276	-136.15	10568	774.2	75.1	9
hansi	2	1	4	Dania_Randi_happy.jpg	22	pos	happy	fam	9	2	1640	.	10896	603.1	237.6	9
hansi	2	1	5	Dania_Randi_neutral.jpg	22	pos	neutral	fam	1	4	179	114.63	4913	803.2	687.8	6	538.167	6810.67
hansi	2	1	5	Dania_Randi_neutral.jpg	22	pos	neutral	fam	2	2	914	20.84	5146	618.4	290.2	6
hansi	2	1	5	Dania_Randi_neutral.jpg	22	pos	neutral	fam	3	.	1706	-116.15	6161	1099.1	113.2	6
hansi	2	1	5	Dania_Randi_neutral.jpg	22	pos	neutral	fam	4	.	117	112.19	7975	751.8	804.1	6
hansi	2	1	5	Dania_Randi_neutral.jpg	22	pos	neutral	fam	5	1	251	49.8	8162	566.9	353.1	6
hansi	2	1	5	Dania_Randi_neutral.jpg	22	pos	neutral	fam	6	.	62	.	8507	1063.8	-229.8	6
hansi	2	1	6	Vicky_Afounidoux_neutral.jpg	22	pos	neutral	unfam	1	.	204	106.69	14828	920.7	1106.5	9	494.667	18975.1
hansi	2	1	6	Vicky_Afounidoux_neutral.jpg	22	pos	neutral	unfam	2	4	226	172.3	15594	711.7	404.6	9
hansi	2	1	6	Vicky_Afounidoux_neutral.jpg	22	pos	neutral	unfam	3	5	435	-49.65	15857	604.1	390.3	9
hansi	2	1	6	Vicky_Afounidoux_neutral.jpg	22	pos	neutral	unfam	4	.	64	-87.54	17269	949.4	790.2	9
hansi	2	1	6	Vicky_Afounidoux_neutral.jpg	22	pos	neutral	unfam	5	.	114	103.85	17382	973.7	1377.3	9
hansi	2	1	6	Vicky_Afounidoux_neutral.jpg	22	pos	neutral	unfam	6	4	356	-68.45	17872	766	503.9	9
hansi	2	1	6	Vicky_Afounidoux_neutral.jpg	22	pos	neutral	unfam	7	.	2300	148.97	22306	949.3	964.4	9
hansi	2	1	6	Vicky_Afounidoux_neutral.jpg	22	pos	neutral	unfam	8	.	270	105.41	24668	679.8	801.1	9
hansi	2	1	6	Vicky_Afounidoux_neutral.jpg	22	pos	neutral	unfam	9	2	483	.	25000	540.7	297.5	9
hansi	2	1	7	Dania_Randi_happy.jpg	22	pos	happy	fam	1	2	605	-50.01	152	555	307.8	9	622.222	4820.89
hansi	2	1	7	Dania_Randi_happy.jpg	22	pos	happy	fam	2	.	89	133.86	949	1141.1	997.2	9
hansi	2	1	7	Dania_Randi_happy.jpg	22	pos	happy	fam	3	1	479	-10.11	3938	559.5	400.6	9
hansi	2	1	7	Dania_Randi_happy.jpg	22	pos	happy	fam	4	.	349	-113.14	4531	1093.7	492.5	9
hansi	2	1	7	Dania_Randi_happy.jpg	22	pos	happy	fam	5	.	768	124.84	4936	943.7	831.9	9
hansi	2	1	7	Dania_Randi_happy.jpg	22	pos	happy	fam	6	1	207	109.44	5769	624.8	379.4	9
hansi	2	1	7	Dania_Randi_happy.jpg	22	pos	happy	fam	7	2	2057	-25.97	6024	580.6	255.8	9
hansi	2	1	7	Dania_Randi_happy.jpg	22	pos	happy	fam	8	.	178	-22.57	8438	1174.1	533.3	9
hansi	2	1	7	Dania_Randi_happy.jpg	22	pos	happy	fam	9	.	868	.	8651	1283.2	575.3	9
hansi	2	1	8	Vicky_Afounidoux_happy.jpg	22	pos	happy	unfam	1	3	234	77.57	716	564	442.4	6	813.167	3728.67
hansi	2	1	8	Vicky_Afounidoux_happy.jpg	22	pos	happy	unfam	2	1	1201	-135.7	971	580.3	369.5	6
hansi	2	1	8	Vicky_Afounidoux_happy.jpg	22	pos	happy	unfam	3	5	585	56.93	2228	428.9	515.2	6
hansi	2	1	8	Vicky_Afounidoux_happy.jpg	22	pos	happy	unfam	4	4	110	-87.43	3975	725.7	63.1	6
hansi	2	1	8	Vicky_Afounidoux_happy.jpg	22	pos	happy	unfam	5	.	174	88.73	6707	770.6	1085.9	6
hansi	2	1	8	Vicky_Afounidoux_happy.jpg	22	pos	happy	unfam	6	4	2575	.	7775	792.7	73.2	6
hansi	2	1	9	Dania_Randi_sad.jpg	22	neg	sad	fam	1	3	1167	.	7955	519.2	427.8	1	1167	7955
hansi	2	1	10	Vicky_Afounidoux_sad.jpg	22	neg	sad	unfam	1	1	894	-68.13	149	512	407.7	4	1481.75	3122.75
hansi	2	1	10	Vicky_Afounidoux_sad.jpg	22	neg	sad	unfam	2	.	1081	113.53	3281	868.3	1329.4	4
hansi	2	1	10	Vicky_Afounidoux_sad.jpg	22	neg	sad	unfam	3	3	113	95.34	4451	513.9	483.2	4
hansi	2	1	10	Vicky_Afounidoux_sad.jpg	22	neg	sad	unfam	4	2	3839	.	4610	498.5	320.6	4
hansi	2	1	11	Vicky_Afounidoux_angry.jpg	22	neg	angry	unfam	1	1	754	87.08	152	535.9	369.8	3	1646.67	872.333
hansi	2	1	11	Vicky_Afounidoux_angry.jpg	22	neg	angry	unfam	2	5	578	72.8	937	541.4	263.5	3
hansi	2	1	11	Vicky_Afounidoux_angry.jpg	22	neg	angry	unfam	3	5	3608	.	1528	548.3	241.5	3
hansi	2	1	12	Dania_Randi_angry.jpg	22	neg	angry	fam	1	1	2251	75.97	15883	494.7	370.6	5	1010	18670.8
hansi	2	1	12	Dania_Randi_angry.jpg	22	neg	angry	fam	2	5	377	-24.95	18161	530.5	229.3	5
hansi	2	1	12	Dania_Randi_angry.jpg	22	neg	angry	fam	3	.	176	-170.22	18725	1117.3	492.2	5
hansi	2	1	12	Dania_Randi_angry.jpg	22	neg	angry	fam	4	4	172	128.41	20176	814.6	542.2	5
hansi	2	1	12	Dania_Randi_angry.jpg	22	neg	angry	fam	5	2	2074	.	20409	587.5	260.9	5
hansi	2	1	13	Dania_Randi_angry.jpg	22	neg	angry	fam	1	.	103	-118.18	7692	1039.8	-592.7	5	355.2	8449
hansi	2	1	13	Dania_Randi_angry.jpg	22	neg	angry	fam	2	.	87	-76.1	7890	758.3	-47.2	5
hansi	2	1	13	Dania_Randi_angry.jpg	22	neg	angry	fam	3	.	361	152.13	8297	927.9	629.9	5
hansi	2	1	13	Dania_Randi_angry.jpg	22	neg	angry	fam	4	5	737	63.53	8744	532.5	425.3	5
hansi	2	1	13	Dania_Randi_angry.jpg	22	neg	angry	fam	5	4	488	.	9622	681.9	128.7	5
hansi	2	1	14	Vicky_Afounidoux_sad.jpg	22	neg	sad	unfam	1	1	55	-86.51	327	593.6	388.2	7	751.571	1902.14
hansi	2	1	14	Vicky_Afounidoux_sad.jpg	22	neg	sad	unfam	2	5	408	175.42	419	600.5	500	7
hansi	2	1	14	Vicky_Afounidoux_sad.jpg	22	neg	sad	unfam	3	3	1195	55.14	859	455.1	488.5	7
hansi	2	1	14	Vicky_Afounidoux_sad.jpg	22	neg	sad	unfam	4	4	280	52.64	2142	769.6	42	7
hansi	2	1	14	Vicky_Afounidoux_sad.jpg	22	neg	sad	unfam	5	.	545	-109.12	2640	1085.2	-373.7	7
hansi	2	1	14	Vicky_Afounidoux_sad.jpg	22	neg	sad	unfam	6	4	284	-162.18	3294	818.5	393.3	7
hansi	2	1	14	Vicky_Afounidoux_sad.jpg	22	neg	sad	unfam	7	5	2494	.	3634	571.7	471.1	7
hansi	2	1	15	Vicky_Afounidoux_angry.jpg	22	neg	angry	unfam	1	5	634	57.92	158	571.2	457.9	7	846	3401.43
hansi	2	1	15	Vicky_Afounidoux_angry.jpg	22	neg	angry	unfam	2	.	345	-124.2	993	1088.4	-369.4	7
hansi	2	1	15	Vicky_Afounidoux_angry.jpg	22	neg	angry	unfam	3	2	1840	64.05	1439	599.6	350.9	7
hansi	2	1	15	Vicky_Afounidoux_angry.jpg	22	neg	angry	unfam	4	.	171	-141.32	3381	991.9	-471.3	7
hansi	2	1	15	Vicky_Afounidoux_angry.jpg	22	neg	angry	unfam	5	.	301	-82.52	5507	639.1	-178.5	7
hansi	2	1	15	Vicky_Afounidoux_angry.jpg	22	neg	angry	unfam	6	.	360	108.57	5928	796.3	1054.2	7
hansi	2	1	15	Vicky_Afounidoux_angry.jpg	22	neg	angry	unfam	7	3	2271	.	6404	615.4	508.7	7
hansi	2	1	16	Dania_Randi_sad.jpg	22	neg	sad	fam	1	3	1830	54.15	6349	594	479	6	675.333	9088
hansi	2	1	16	Dania_Randi_sad.jpg	22	neg	sad	fam	2	.	184	-110.14	8423	987.8	-57.3	6
hansi	2	1	16	Dania_Randi_sad.jpg	22	neg	sad	fam	3	4	512	-147.39	8679	826.8	371.2	6
hansi	2	1	16	Dania_Randi_sad.jpg	22	neg	sad	fam	4	5	780	-175.46	9255	586.5	521.7	6
hansi	2	1	16	Dania_Randi_sad.jpg	22	neg	sad	fam	5	4	695	54.04	10139	381.1	537.8	6
hansi	2	1	16	Dania_Randi_sad.jpg	22	neg	sad	fam	6	1	51	.	11683	541.3	320	6
hansi	2	2	1	Vicky_Afounidoux_happy.jpg	22	pos	happy	unfam	1	3	1601	151.91	608	461.9	401.9	14	240.143	3751.57
hansi	2	2	1	Vicky_Afounidoux_happy.jpg	22	pos	happy	unfam	2	4	257	-32.13	2993	142.2	235.3	14
hansi	2	2	1	Vicky_Afounidoux_happy.jpg	22	pos	happy	unfam	3	3	103	-132.07	3306	428.6	411	14
hansi	2	2	1	Vicky_Afounidoux_happy.jpg	22	pos	happy	unfam	4	5	89	-80.46	3468	389.1	454.1	14
hansi	2	2	1	Vicky_Afounidoux_happy.jpg	22	pos	happy	unfam	5	5	49	-70.27	3580	390.5	462.3	14
hansi	2	2	1	Vicky_Afounidoux_happy.jpg	22	pos	happy	unfam	6	5	57	-104.55	3716	394.5	473.3	14
hansi	2	2	1	Vicky_Afounidoux_happy.jpg	22	pos	happy	unfam	7	5	25	-3.63	3800	394	475.2	14
hansi	2	2	1	Vicky_Afounidoux_happy.jpg	22	pos	happy	unfam	8	5	269	94.97	3853	397.2	475.4	14
hansi	2	2	1	Vicky_Afounidoux_happy.jpg	22	pos	happy	unfam	9	5	43	92.42	4144	396.9	472	14
hansi	2	2	1	Vicky_Afounidoux_happy.jpg	22	pos	happy	unfam	10	5	64	125.55	4255	396.6	465	14
hansi	2	2	1	Vicky_Afounidoux_happy.jpg	22	pos	happy	unfam	11	5	299	-85.44	4346	392.9	459.9	14
hansi	2	2	1	Vicky_Afounidoux_happy.jpg	22	pos	happy	unfam	12	5	52	4.84	4667	393.2	463.6	14
hansi	2	2	1	Vicky_Afounidoux_happy.jpg	22	pos	happy	unfam	13	5	285	86.64	4740	394.4	463.5	14
hansi	2	2	1	Vicky_Afounidoux_happy.jpg	22	pos	happy	unfam	14	5	169	.	5046	394.8	456.8	14
hansi	2	2	2	Vicky_Afounidoux_neutral.jpg	22	pos	neutral	unfam	1	1	461	90.74	10780	465.6	373.7	12	499	47993.4
hansi	2	2	2	Vicky_Afounidoux_neutral.jpg	22	pos	neutral	unfam	2	.	482	-165.06	11305	457.3	-275.9	12
hansi	2	2	2	Vicky_Afounidoux_neutral.jpg	22	pos	neutral	unfam	3	.	158	13.37	30856	-443.7	-43.5	12
hansi	2	2	2	Vicky_Afounidoux_neutral.jpg	22	pos	neutral	unfam	4	.	120	-116.57	41642	182.7	-185.3	12
hansi	2	2	2	Vicky_Afounidoux_neutral.jpg	22	pos	neutral	unfam	5	.	612	-54.68	53957	-312.6	775.7	12
hansi	2	2	2	Vicky_Afounidoux_neutral.jpg	22	pos	neutral	unfam	6	.	79	-86.34	57913	-146.4	999.8	12
hansi	2	2	2	Vicky_Afounidoux_neutral.jpg	22	pos	neutral	unfam	7	.	408	84.02	58032	-121.6	1395.4	12
hansi	2	2	2	Vicky_Afounidoux_neutral.jpg	22	pos	neutral	unfam	8	.	581	-6.14	58515	9	130.9	12
hansi	2	2	2	Vicky_Afounidoux_neutral.jpg	22	pos	neutral	unfam	9	5	561	-160.98	60742	459.7	178.2	12
hansi	2	2	2	Vicky_Afounidoux_neutral.jpg	22	pos	neutral	unfam	10	4	181	5.38	62915	144.7	284.5	12
hansi	2	2	2	Vicky_Afounidoux_neutral.jpg	22	pos	neutral	unfam	11	2	1756	140.16	63152	448.2	256.6	12
hansi	2	2	2	Vicky_Afounidoux_neutral.jpg	22	pos	neutral	unfam	12	.	589	.	66112	0.9	-111.5	12
hansi	2	2	3	Dania_Randi_neutral.jpg	22	pos	neutral	fam	1	5	420	107.58	5712	579.5	415.4	9	707.333	8504.44
hansi	2	2	3	Dania_Randi_neutral.jpg	22	pos	neutral	fam	2	.	548	-61.63	6249	317.3	-437.4	9
hansi	2	2	3	Dania_Randi_neutral.jpg	22	pos	neutral	fam	3	4	692	127.77	6886	779	439.7	9
hansi	2	2	3	Dania_Randi_neutral.jpg	22	pos	neutral	fam	4	4	612	-65.78	7648	459.1	31.5	9
hansi	2	2	3	Dania_Randi_neutral.jpg	22	pos	neutral	fam	5	5	750	140.52	8297	538.5	207.2	9
hansi	2	2	3	Dania_Randi_neutral.jpg	22	pos	neutral	fam	6	.	362	-105.04	9191	-4	-238.1	9
hansi	2	2	3	Dania_Randi_neutral.jpg	22	pos	neutral	fam	7	.	877	8.45	9617	-162.6	331.4	9
hansi	2	2	3	Dania_Randi_neutral.jpg	22	pos	neutral	fam	8	5	1478	168.81	10721	659.6	214.5	9
hansi	2	2	3	Dania_Randi_neutral.jpg	22	pos	neutral	fam	9	5	627	.	12219	592.1	201.3	9
hansi	2	2	4	Dania_Randi_happy.jpg	22	pos	happy	fam	1	3	316	97.87	10136	561.5	430.1	9	725.889	13313.7
hansi	2	2	4	Dania_Randi_happy.jpg	22	pos	happy	fam	2	4	495	-177.17	10504	510.6	64.5	9
hansi	2	2	4	Dania_Randi_happy.jpg	22	pos	happy	fam	3	.	1323	-2.44	11150	-265.3	101.2	9
hansi	2	2	4	Dania_Randi_happy.jpg	22	pos	happy	fam	4	4	1438	170.46	12555	457.5	130.6	9
hansi	2	2	4	Dania_Randi_happy.jpg	22	pos	happy	fam	5	.	445	139.68	14121	-398.3	-5.3	9
hansi	2	2	4	Dania_Randi_happy.jpg	22	pos	happy	fam	6	.	133	-41.54	14600	-410.8	-14.9	9
hansi	2	2	4	Dania_Randi_happy.jpg	22	pos	happy	fam	7	4	873	-66.76	14812	249.3	533.7	9
hansi	2	2	4	Dania_Randi_happy.jpg	22	pos	happy	fam	8	.	407	79.3	15734	352.5	772	9
hansi	2	2	4	Dania_Randi_happy.jpg	22	pos	happy	fam	9	5	1103	.	16211	469.1	155.4	9
hansi	2	2	5	Vicky_Afounidoux_sad.jpg	22	neg	sad	unfam	1	5	412	-127.12	719	532.1	441.9	5	910.6	2016.6
hansi	2	2	5	Vicky_Afounidoux_sad.jpg	22	neg	sad	unfam	2	4	260	-122.24	1191	422.3	585.2	5
hansi	2	2	5	Vicky_Afounidoux_sad.jpg	22	neg	sad	unfam	3	4	256	49.24	1490	334.6	723.3	5
hansi	2	2	5	Vicky_Afounidoux_sad.jpg	22	neg	sad	unfam	4	3	3039	90.47	1793	505.8	525.9	5
hansi	2	2	5	Vicky_Afounidoux_sad.jpg	22	neg	sad	unfam	5	2	586	.	4890	503.7	274.4	5
hansi	2	2	6	Vicky_Afounidoux_angry.jpg	22	neg	angry	unfam	1	1	472	131.28	4001	582.3	383.5	7	1158.71	8261.71
hansi	2	2	6	Vicky_Afounidoux_angry.jpg	22	neg	angry	unfam	2	.	2022	-42.84	4807	89.3	-174.9	7
hansi	2	2	6	Vicky_Afounidoux_angry.jpg	22	neg	angry	unfam	3	5	192	-10.76	6951	522.4	225.2	7
hansi	2	2	6	Vicky_Afounidoux_angry.jpg	22	neg	angry	unfam	4	4	645	145.82	7204	794.3	276	7
hansi	2	2	6	Vicky_Afounidoux_angry.jpg	22	neg	angry	unfam	5	.	977	-43.48	8087	-102.9	-327.7	7
hansi	2	2	6	Vicky_Afounidoux_angry.jpg	22	neg	angry	unfam	6	2	1117	-141.2	9167	555.9	294	7
hansi	2	2	6	Vicky_Afounidoux_angry.jpg	22	neg	angry	unfam	7	.	2686	.	17615	-93	803.9	7
hansi	2	2	7	Dania_Randi_sad.jpg	22	neg	sad	fam	1	1	660	-72.47	58934	501.1	314.8	10	745.1	65068.6
hansi	2	2	7	Dania_Randi_sad.jpg	22	neg	sad	fam	2	.	217	71.18	62844	705.4	967.1	10
hansi	2	2	7	Dania_Randi_sad.jpg	22	neg	sad	fam	3	.	199	-147.06	63468	1071.1	-109.4	10
hansi	2	2	7	Dania_Randi_sad.jpg	22	neg	sad	fam	4	4	446	11.34	63803	243.9	414.4	10
hansi	2	2	7	Dania_Randi_sad.jpg	22	neg	sad	fam	5	.	1227	-179.73	64335	1063.8	256.2	10
hansi	2	2	7	Dania_Randi_sad.jpg	22	neg	sad	fam	6	4	548	22.88	65671	351.5	259.5	10
hansi	2	2	7	Dania_Randi_sad.jpg	22	neg	sad	fam	7	.	832	-135.97	66312	1115.5	-54.6	10
hansi	2	2	7	Dania_Randi_sad.jpg	22	neg	sad	fam	8	.	999	-172.59	67199	935.6	113.7	10
hansi	2	2	7	Dania_Randi_sad.jpg	22	neg	sad	fam	9	5	1475	-0.23	68250	564.4	161.1	10
hansi	2	2	7	Dania_Randi_sad.jpg	22	neg	sad	fam	10	.	848	.	69870	1415.3	164.3	10
hansi	2	2	8	Dania_Randi_angry.jpg	22	neg	angry	fam	1	5	216	105.12	24674	567.2	437.6	13	467.692	30521.5
hansi	2	2	8	Dania_Randi_angry.jpg	22	neg	angry	fam	2	1	204	91.18	24921	544.2	353.7	13
hansi	2	2	8	Dania_Randi_angry.jpg	22	neg	angry	fam	3	.	929	9.44	25180	531.2	-286.5	13
hansi	2	2	8	Dania_Randi_angry.jpg	22	neg	angry	fam	4	.	59	170.13	26244	1476.9	-443.2	13
hansi	2	2	8	Dania_Randi_angry.jpg	22	neg	angry	fam	5	.	64	-72.39	30446	308.7	-653.6	13
hansi	2	2	8	Dania_Randi_angry.jpg	22	neg	angry	fam	6	4	133	90.27	30584	706.1	676.6	13
hansi	2	2	8	Dania_Randi_angry.jpg	22	neg	angry	fam	7	.	804	-98.82	31379	701.7	-291.8	13
hansi	2	2	8	Dania_Randi_angry.jpg	22	neg	angry	fam	8	3	244	-87.63	32257	589.5	443.8	13
hansi	2	2	8	Dania_Randi_angry.jpg	22	neg	angry	fam	9	.	119	93.71	32565	625.2	1347.1	13
hansi	2	2	8	Dania_Randi_angry.jpg	22	neg	angry	fam	10	3	877	89.6	33201	571.7	481.3	13
hansi	2	2	8	Dania_Randi_angry.jpg	22	neg	angry	fam	11	5	1022	-66.39	34146	573.9	171	13
hansi	2	2	8	Dania_Randi_angry.jpg	22	neg	angry	fam	12	.	152	116.71	35282	1090.2	1395.8	13
hansi	2	2	8	Dania_Randi_angry.jpg	22	neg	angry	fam	13	4	1257	.	35901	676	544.9	13
hansi	2	2	9	Vicky_Afounidoux_happy.jpg	22	pos	happy	unfam	1	1	222	-93.87	387	544.6	346.3	14	403.857	16295.1
hansi	2	2	9	Vicky_Afounidoux_happy.jpg	22	pos	happy	unfam	2	4	278	-147.74	657	527.9	590.2	14
hansi	2	2	9	Vicky_Afounidoux_happy.jpg	22	pos	happy	unfam	3	4	1337	38.19	986	355	698.6	14
hansi	2	2	9	Vicky_Afounidoux_happy.jpg	22	pos	happy	unfam	4	.	1098	-147.11	2523	1221.9	39.7	14
hansi	2	2	9	Vicky_Afounidoux_happy.jpg	22	pos	happy	unfam	5	4	324	57.28	3735	407.7	547.2	14
hansi	2	2	9	Vicky_Afounidoux_happy.jpg	22	pos	happy	unfam	6	.	128	-38.09	4132	853.2	-146.6	14
hansi	2	2	9	Vicky_Afounidoux_happy.jpg	22	pos	happy	unfam	7	.	39	-151.09	5948	1102.8	45.6	14
hansi	2	2	9	Vicky_Afounidoux_happy.jpg	22	pos	happy	unfam	8	.	35	112.55	6006	1026.9	85.8	14
hansi	2	2	9	Vicky_Afounidoux_happy.jpg	22	pos	happy	unfam	9	.	226	-133.35	6046	925.2	-155.4	14
hansi	2	2	9	Vicky_Afounidoux_happy.jpg	22	pos	happy	unfam	10	.	401	84.96	37843	-26.1	848.2	14
hansi	2	2	9	Vicky_Afounidoux_happy.jpg	22	pos	happy	unfam	11	.	635	-30.64	38316	59.2	-109	14
hansi	2	2	9	Vicky_Afounidoux_happy.jpg	22	pos	happy	unfam	12	4	574	148.09	39000	404.4	94.3	14
hansi	2	2	9	Vicky_Afounidoux_happy.jpg	22	pos	happy	unfam	13	.	280	-11.29	41111	80.5	-106.1	14
hansi	2	2	9	Vicky_Afounidoux_happy.jpg	22	pos	happy	unfam	14	.	77	.	41441	379.1	-46.5	14
hansi	2	2	10	Dania_Randi_neutral.jpg	22	pos	neutral	fam	1	2	753	90.03	416	533.2	328.8	7	710.429	2847.29
hansi	2	2	10	Dania_Randi_neutral.jpg	22	pos	neutral	fam	2	.	437	-85.64	1228	533	-58.4	7
hansi	2	2	10	Dania_Randi_neutral.jpg	22	pos	neutral	fam	3	1	275	140.65	1730	566.8	384.2	7
hansi	2	2	10	Dania_Randi_neutral.jpg	22	pos	neutral	fam	4	4	193	-35.39	2860	254	131.6	7
hansi	2	2	10	Dania_Randi_neutral.jpg	22	pos	neutral	fam	5	1	1543	105.6	3112	596.3	371.1	7
hansi	2	2	10	Dania_Randi_neutral.jpg	22	pos	neutral	fam	6	4	1085	-47.73	4714	514.1	79.2	7
hansi	2	2	10	Dania_Randi_neutral.jpg	22	pos	neutral	fam	7	4	687	.	5871	760.2	346.9	7
hansi	2	2	11	Dania_Randi_happy.jpg	22	pos	happy	fam	1	3	313	98.93	1799	561.7	428.2	8	341.375	20070.4
hansi	2	2	11	Dania_Randi_happy.jpg	22	pos	happy	fam	2	.	151	-161.84	2483	435.5	-398.6	8
hansi	2	2	11	Dania_Randi_happy.jpg	22	pos	happy	fam	3	.	186	-99.1	23183	-730.9	-39	8
hansi	2	2	11	Dania_Randi_happy.jpg	22	pos	happy	fam	4	.	56	11.45	23382	-743.8	28.5	8
hansi	2	2	11	Dania_Randi_happy.jpg	22	pos	happy	fam	5	.	168	-23.99	25676	3.2	-107.6	8
hansi	2	2	11	Dania_Randi_happy.jpg	22	pos	happy	fam	6	4	231	-34.71	25896	396.8	65.9	8
hansi	2	2	11	Dania_Randi_happy.jpg	22	pos	happy	fam	7	5	802	119.95	26152	523.1	153	8
hansi	2	2	11	Dania_Randi_happy.jpg	22	pos	happy	fam	8	.	824	.	31992	381.1	-94.7	8
hansi	2	2	12	Vicky_Afounidoux_neutral.jpg	22	pos	neutral	unfam	1	2	608	-117.61	48216	483	293.3	5	1397.2	51186.6
hansi	2	2	12	Vicky_Afounidoux_neutral.jpg	22	pos	neutral	unfam	2	.	681	93.93	48904	133.5	962	5
hansi	2	2	12	Vicky_Afounidoux_neutral.jpg	22	pos	neutral	unfam	3	.	2485	-59.28	51012	53.2	-222.4	5
hansi	2	2	12	Vicky_Afounidoux_neutral.jpg	22	pos	neutral	unfam	4	4	68	105.76	53831	605.1	713.6	5
hansi	2	2	12	Vicky_Afounidoux_neutral.jpg	22	pos	neutral	unfam	5	3	3144	.	53970	519.1	411.2	5
hansi	2	2	13	Dania_Randi_angry.jpg	22	neg	angry	fam	1	5	704	61	1182	502.7	436.6	12	528.75	18680.8
hansi	2	2	13	Dania_Randi_angry.jpg	22	neg	angry	fam	2	4	269	151.25	1946	646.1	181.2	12
hansi	2	2	13	Dania_Randi_angry.jpg	22	neg	angry	fam	3	4	1223	158.19	2268	398.4	46.2	12
hansi	2	2	13	Dania_Randi_angry.jpg	22	neg	angry	fam	4	.	112	2.43	3756	-648.5	-348.7	12
hansi	2	2	13	Dania_Randi_angry.jpg	22	neg	angry	fam	5	.	97	-69.23	3924	-72.1	-372	12
hansi	2	2	13	Dania_Randi_angry.jpg	22	neg	angry	fam	6	.	117	1.11	26055	377.9	831.6	12
hansi	2	2	13	Dania_Randi_angry.jpg	22	neg	angry	fam	7	.	105	95.88	29637	618	826.9	12
hansi	2	2	13	Dania_Randi_angry.jpg	22	neg	angry	fam	8	2	319	-92.33	29817	558.8	251.6	12
hansi	2	2	13	Dania_Randi_angry.jpg	22	neg	angry	fam	9	.	538	114.26	30286	512.1	1487.1	12
hansi	2	2	13	Dania_Randi_angry.jpg	22	neg	angry	fam	10	.	767	-42.71	30937	-260.8	-331.9	12
hansi	2	2	13	Dania_Randi_angry.jpg	22	neg	angry	fam	11	1	712	98.56	31796	515.7	370.6	12
hansi	2	2	13	Dania_Randi_angry.jpg	22	neg	angry	fam	12	4	1382	.	32565	461.3	11.5	12
hansi	2	2	14	Dania_Randi_sad.jpg	22	neg	sad	fam	1	2	1177	163.43	760	510.5	278.5	7	709.571	3379.29
hansi	2	2	14	Dania_Randi_sad.jpg	22	neg	sad	fam	2	4	302	-55.22	2348	351.2	231.7	7
hansi	2	2	14	Dania_Randi_sad.jpg	22	neg	sad	fam	3	.	396	118.61	2750	747.3	799.5	7
hansi	2	2	14	Dania_Randi_sad.jpg	22	neg	sad	fam	4	4	665	-58.48	3218	358.6	87.4	7
hansi	2	2	14	Dania_Randi_sad.jpg	22	neg	sad	fam	5	4	729	115.7	3963	654.7	566.2	7
hansi	2	2	14	Dania_Randi_sad.jpg	22	neg	sad	fam	6	1	1023	-33.31	4747	537	324.6	7
hansi	2	2	14	Dania_Randi_sad.jpg	22	neg	sad	fam	7	.	675	.	5869	926.5	574.8	7
hansi	2	2	15	Vicky_Afounidoux_angry.jpg	22	neg	angry	unfam	1	1	625	100.49	431	586.1	394.1	4	814	2520.25
hansi	2	2	15	Vicky_Afounidoux_angry.jpg	22	neg	angry	unfam	2	5	1900	-84.84	1852	557.6	242.3	4
hansi	2	2	15	Vicky_Afounidoux_angry.jpg	22	neg	angry	unfam	3	3	149	-114.5	3802	587.6	570.8	4
hansi	2	2	15	Vicky_Afounidoux_angry.jpg	22	neg	angry	unfam	4	4	582	.	3996	509.3	742.1	4
hansi	2	2	16	Vicky_Afounidoux_sad.jpg	22	neg	sad	unfam	1	2	406	105.56	7443	439.7	334.1	8	730	10682.1
hansi	2	2	16	Vicky_Afounidoux_sad.jpg	22	neg	sad	unfam	2	.	304	-139.22	7919	254.7	-341	8
hansi	2	2	16	Vicky_Afounidoux_sad.jpg	22	neg	sad	unfam	3	.	243	-73.36	8756	14	-129.9	8
hansi	2	2	16	Vicky_Afounidoux_sad.jpg	22	neg	sad	unfam	4	.	322	68.58	9059	291.2	791.6	8
hansi	2	2	16	Vicky_Afounidoux_sad.jpg	22	neg	sad	unfam	5	1	870	149.46	9431	448.8	393.2	8
hansi	2	2	16	Vicky_Afounidoux_sad.jpg	22	neg	sad	unfam	6	4	1502	-6.79	12496	122.1	204.9	8
hansi	2	2	16	Vicky_Afounidoux_sad.jpg	22	neg	sad	unfam	7	2	1874	-35.5	14190	438.8	241.8	8
hansi	2	2	16	Vicky_Afounidoux_sad.jpg	22	neg	sad	unfam	8	4	319	.	16163	720.9	440	8
hansi	2	3	1	Vicky_Afounidoux_happy.jpg	22	pos	happy	unfam	1	2	3510	-18.95	953	520.2	285.1	4	1174.5	3916.5
hansi	2	3	1	Vicky_Afounidoux_happy.jpg	22	pos	happy	unfam	2	.	237	-101.12	4624	1194.4	506.4	4
hansi	2	3	1	Vicky_Afounidoux_happy.jpg	22	pos	happy	unfam	3	.	182	153.86	4920	1126.9	831	4
hansi	2	3	1	Vicky_Afounidoux_happy.jpg	22	pos	happy	unfam	4	4	769	.	5169	657.3	606.1	4
hansi	2	3	2	Dania_Randi_happy.jpg	22	pos	happy	fam	1	3	343	90.37	1596	491.1	423.2	9	866	4551.11
hansi	2	3	2	Dania_Randi_happy.jpg	22	pos	happy	fam	2	1	358	-175.18	1961	490.6	346	9
hansi	2	3	2	Dania_Randi_happy.jpg	22	pos	happy	fam	3	.	791	24.31	2413	-87.4	392.9	9
hansi	2	3	2	Dania_Randi_happy.jpg	22	pos	happy	fam	4	5	439	-28.28	3303	535.2	121.2	9
hansi	2	3	2	Dania_Randi_happy.jpg	22	pos	happy	fam	5	.	1272	160.58	3915	1142.7	436.3	9
hansi	2	3	2	Dania_Randi_happy.jpg	22	pos	happy	fam	6	5	508	-174.74	5281	418.1	190.6	9
hansi	2	3	2	Dania_Randi_happy.jpg	22	pos	happy	fam	7	.	1322	-0.75	5874	-376	259.3	9
hansi	2	3	2	Dania_Randi_happy.jpg	22	pos	happy	fam	8	2	1734	-179.36	7314	474.2	269.8	9
hansi	2	3	2	Dania_Randi_happy.jpg	22	pos	happy	fam	9	2	1027	.	9303	447	270.1	9
hansi	2	3	3	Vicky_Afounidoux_neutral.jpg	22	pos	neutral	unfam	1	1	302	81.41	2217	417.1	374.2	6	740.5	4090.5
hansi	2	3	3	Vicky_Afounidoux_neutral.jpg	22	pos	neutral	unfam	2	5	643	172.67	2703	445.6	188	6
hansi	2	3	3	Vicky_Afounidoux_neutral.jpg	22	pos	neutral	unfam	3	.	113	-18.47	3489	-484.9	76.5	6
hansi	2	3	3	Vicky_Afounidoux_neutral.jpg	22	pos	neutral	unfam	4	1	288	3.12	4193	432.2	361.1	6
hansi	2	3	3	Vicky_Afounidoux_neutral.jpg	22	pos	neutral	unfam	5	4	2511	168.05	4648	845.2	339.1	6
hansi	2	3	3	Vicky_Afounidoux_neutral.jpg	22	pos	neutral	unfam	6	.	586	.	7293	-68.7	153.1	6
hansi	2	3	4	Dania_Randi_neutral.jpg	22	pos	neutral	fam	1	5	684	166.42	1383	502.8	417.1	9	615.889	4440.78
hansi	2	3	4	Dania_Randi_neutral.jpg	22	pos	neutral	fam	2	.	551	-8.64	2230	-208.5	253.4	9
hansi	2	3	4	Dania_Randi_neutral.jpg	22	pos	neutral	fam	3	1	1108	72.88	2876	488	354.2	9
hansi	2	3	4	Dania_Randi_neutral.jpg	22	pos	neutral	fam	4	5	390	84.69	4028	540.7	185.3	9
hansi	2	3	4	Dania_Randi_neutral.jpg	22	pos	neutral	fam	5	.	546	-55.27	4487	568.6	-116.3	9
hansi	2	3	4	Dania_Randi_neutral.jpg	22	pos	neutral	fam	6	4	749	-145.19	5108	761.2	161.9	9
hansi	2	3	4	Dania_Randi_neutral.jpg	22	pos	neutral	fam	7	2	426	167.58	5913	571.2	291.9	9
hansi	2	3	4	Dania_Randi_neutral.jpg	22	pos	neutral	fam	8	.	878	-9.37	6470	-33.5	162.9	9
hansi	2	3	4	Dania_Randi_neutral.jpg	22	pos	neutral	fam	9	4	211	.	7472	798	295.3	9
hansi	2	3	5	Vicky_Afounidoux_sad.jpg	22	neg	sad	unfam	1	1	902	159.83	893	474.9	357.8	8	619.75	3205.75
hansi	2	3	5	Vicky_Afounidoux_sad.jpg	22	neg	sad	unfam	2	.	584	-32.09	1975	-332.9	77.4	8
hansi	2	3	5	Vicky_Afounidoux_sad.jpg	22	neg	sad	unfam	3	4	244	-3.29	2661	216.5	401.3	8
hansi	2	3	5	Vicky_Afounidoux_sad.jpg	22	neg	sad	unfam	4	5	385	-54.2	3030	598.4	422.8	8
hansi	2	3	5	Vicky_Afounidoux_sad.jpg	22	neg	sad	unfam	5	5	840	172.66	3428	625.7	460.1	8
hansi	2	3	5	Vicky_Afounidoux_sad.jpg	22	neg	sad	unfam	6	4	159	-59.78	4322	332.9	423	8
hansi	2	3	5	Vicky_Afounidoux_sad.jpg	22	neg	sad	unfam	7	4	199	100.93	4538	475.8	666.1	8
hansi	2	3	5	Vicky_Afounidoux_sad.jpg	22	neg	sad	unfam	8	4	1645	.	4799	369.7	119.3	8
hansi	2	3	6	Dania_Randi_sad.jpg	22	neg	sad	fam	1	1	334	57.98	859	508.3	371.8	8	577	3298.75
hansi	2	3	6	Dania_Randi_sad.jpg	22	neg	sad	fam	2	5	1014	-178.04	1345	624.2	189	8
hansi	2	3	6	Dania_Randi_sad.jpg	22	neg	sad	fam	3	4	387	165.32	2484	246.4	201.7	8
hansi	2	3	6	Dania_Randi_sad.jpg	22	neg	sad	fam	4	.	329	-19.8	3093	-474.7	26.1	8
hansi	2	3	6	Dania_Randi_sad.jpg	22	neg	sad	fam	5	1	355	-14.07	3579	451.9	336.8	8
hansi	2	3	6	Dania_Randi_sad.jpg	22	neg	sad	fam	6	4	836	162.59	4047	770.8	415.3	8
hansi	2	3	6	Dania_Randi_sad.jpg	22	neg	sad	fam	7	1	644	145.25	5007	442.3	314.1	8
hansi	2	3	6	Dania_Randi_sad.jpg	22	neg	sad	fam	8	4	717	.	5976	216.3	159.8	8
hansi	2	3	7	Vicky_Afounidoux_angry.jpg	22	neg	angry	unfam	1	1	504	115.65	2201	557.7	406.5	9	528.111	4538.44
hansi	2	3	7	Vicky_Afounidoux_angry.jpg	22	neg	angry	unfam	2	5	319	-32.27	3003	477.8	242.4	9
hansi	2	3	7	Vicky_Afounidoux_angry.jpg	22	neg	angry	unfam	3	.	469	-169.48	3537	941.1	528	9
hansi	2	3	7	Vicky_Afounidoux_angry.jpg	22	neg	angry	unfam	4	4	142	-153.24	4035	793.1	554.7	9
hansi	2	3	7	Vicky_Afounidoux_angry.jpg	22	neg	angry	unfam	5	4	345	144.06	4198	751	575.5	9
hansi	2	3	7	Vicky_Afounidoux_angry.jpg	22	neg	angry	unfam	6	4	626	140.16	4560	707.1	544.2	9
hansi	2	3	7	Vicky_Afounidoux_angry.jpg	22	neg	angry	unfam	7	4	911	-31.96	5301	163.2	98.4	9
hansi	2	3	7	Vicky_Afounidoux_angry.jpg	22	neg	angry	unfam	8	5	1009	166.93	6412	717.6	437.1	9
hansi	2	3	7	Vicky_Afounidoux_angry.jpg	22	neg	angry	unfam	9	1	428	.	7599	534.7	395.4	9
hansi	2	3	8	Dania_Randi_angry.jpg	22	neg	angry	fam	1	5	2060	156.35	1514	586.7	432.2	6	858.667	4955.83
hansi	2	3	8	Dania_Randi_angry.jpg	22	neg	angry	fam	2	.	726	-21.93	3770	77.9	214.8	6
hansi	2	3	8	Dania_Randi_angry.jpg	22	neg	angry	fam	3	1	1259	-112.84	4643	576.8	410.6	6
hansi	2	3	8	Dania_Randi_angry.jpg	22	neg	angry	fam	4	4	332	-85.25	5955	455.4	696.4	6
hansi	2	3	8	Dania_Randi_angry.jpg	22	neg	angry	fam	5	.	481	118.18	6631	504.9	1323.7	6
hansi	2	3	8	Dania_Randi_angry.jpg	22	neg	angry	fam	6	.	294	.	7222	-44.5	270.6	6
hansi	2	3	9	Vicky_Afounidoux_angry.jpg	22	neg	angry	unfam	1	1	964	49.58	510	481.2	402.8	5	883.4	35069
hansi	2	3	9	Vicky_Afounidoux_angry.jpg	22	neg	angry	unfam	2	.	989	-153.08	1583	1121.9	-348.4	5
hansi	2	3	9	Vicky_Afounidoux_angry.jpg	22	neg	angry	unfam	3	.	463	-28.27	55881	-77.7	248.3	5
hansi	2	3	9	Vicky_Afounidoux_angry.jpg	22	neg	angry	unfam	4	4	100	29.6	58607	286.3	436.7	5
hansi	2	3	9	Vicky_Afounidoux_angry.jpg	22	neg	angry	unfam	5	2	1901	.	58764	517.2	307.6	5
hansi	2	3	10	Vicky_Afounidoux_sad.jpg	22	neg	sad	unfam	1	2	198	124.88	12683	439.7	281.4	5	967.8	14914.6
hansi	2	3	10	Vicky_Afounidoux_sad.jpg	22	neg	sad	unfam	2	.	630	-49.54	13131	19.2	-324.5	5
hansi	2	3	10	Vicky_Afounidoux_sad.jpg	22	neg	sad	unfam	3	1	2699	-55.13	13900	586.7	344.3	5
hansi	2	3	10	Vicky_Afounidoux_sad.jpg	22	neg	sad	unfam	4	5	823	146.04	16791	637.9	416.7	5
hansi	2	3	10	Vicky_Afounidoux_sad.jpg	22	neg	sad	unfam	5	.	489	.	18068	45.6	26.2	5
hansi	2	3	11	Dania_Randi_sad.jpg	22	neg	sad	fam	1	3	463	89.5	165	519.3	411	6	888.667	4020
hansi	2	3	11	Dania_Randi_sad.jpg	22	neg	sad	fam	2	2	557	-22.68	674	520.8	243	6
hansi	2	3	11	Dania_Randi_sad.jpg	22	neg	sad	fam	3	4	1007	151.26	1461	766	343.7	6
hansi	2	3	11	Dania_Randi_sad.jpg	22	neg	sad	fam	4	.	612	-35.09	3044	46.6	-42.8	6
hansi	2	3	11	Dania_Randi_sad.jpg	22	neg	sad	fam	5	2	1975	151.8	8330	519.1	284.1	6
hansi	2	3	11	Dania_Randi_sad.jpg	22	neg	sad	fam	6	.	718	.	10446	-328.5	-152.1	6
hansi	2	3	12	Dania_Randi_angry.jpg	22	neg	angry	fam	1	1	901	136.52	577	534.2	393.1	8	572	3665.5
hansi	2	3	12	Dania_Randi_angry.jpg	22	neg	angry	fam	2	2	1203	33.12	1642	380	249.1	8
hansi	2	3	12	Dania_Randi_angry.jpg	22	neg	angry	fam	3	5	1181	-18.53	3010	437.5	212.1	8
hansi	2	3	12	Dania_Randi_angry.jpg	22	neg	angry	fam	4	5	36	1.58	4207	489.4	229.3	8
hansi	2	3	12	Dania_Randi_angry.jpg	22	neg	angry	fam	5	5	285	-9.79	4278	533.4	228.1	8
hansi	2	3	12	Dania_Randi_angry.jpg	22	neg	angry	fam	6	4	699	-98.27	4614	709.6	258.1	8
hansi	2	3	12	Dania_Randi_angry.jpg	22	neg	angry	fam	7	5	164	136.17	5392	692.3	375.1	8
hansi	2	3	12	Dania_Randi_angry.jpg	22	neg	angry	fam	8	5	107	.	5604	525.4	217.2	8
hansi	2	3	13	Vicky_Afounidoux_neutral.jpg	22	pos	neutral	unfam	1	3	91	132.72	154216	444.4	416.9	14	496.429	177102
hansi	2	3	13	Vicky_Afounidoux_neutral.jpg	22	pos	neutral	unfam	2	5	179	53.4	154326	415.8	386.4	14
hansi	2	3	13	Vicky_Afounidoux_neutral.jpg	22	pos	neutral	unfam	3	.	26	-146.27	157497	849	-197.8	14
hansi	2	3	13	Vicky_Afounidoux_neutral.jpg	22	pos	neutral	unfam	4	.	271	152.21	174465	8.4	355.2	14
hansi	2	3	13	Vicky_Afounidoux_neutral.jpg	22	pos	neutral	unfam	5	.	692	132.04	177324	-343.2	183.6	14
hansi	2	3	13	Vicky_Afounidoux_neutral.jpg	22	pos	neutral	unfam	6	.	1150	-7.31	178335	-694.2	-160.8	14
hansi	2	3	13	Vicky_Afounidoux_neutral.jpg	22	pos	neutral	unfam	7	.	32	-156.15	182727	12.9	-77.5	14
hansi	2	3	13	Vicky_Afounidoux_neutral.jpg	22	pos	neutral	unfam	8	.	86	-42.7	183843	-365.5	80	14
hansi	2	3	13	Vicky_Afounidoux_neutral.jpg	22	pos	neutral	unfam	9	4	561	75.17	184052	383	735.7	14
hansi	2	3	13	Vicky_Afounidoux_neutral.jpg	22	pos	neutral	unfam	10	1	858	141.62	184667	489.6	335.8	14
hansi	2	3	13	Vicky_Afounidoux_neutral.jpg	22	pos	neutral	unfam	11	.	266	-45.31	185621	-158.2	-164.6	14
hansi	2	3	13	Vicky_Afounidoux_neutral.jpg	22	pos	neutral	unfam	12	3	1733	90.62	185968	434.3	419.6	14
hansi	2	3	13	Vicky_Afounidoux_neutral.jpg	22	pos	neutral	unfam	13	2	755	154.73	187744	432.3	238.6	14
hansi	2	3	13	Vicky_Afounidoux_neutral.jpg	22	pos	neutral	unfam	14	.	250	.	188649	-167.2	-35.4	14
hansi	2	3	14	Dania_Randi_happy.jpg	22	pos	happy	fam	1	2	639	46.67	431	531.3	323	4	1191.5	2469.25
hansi	2	3	14	Dania_Randi_happy.jpg	22	pos	happy	fam	2	2	2706	-46.93	1091	607	243.8	4
hansi	2	3	14	Dania_Randi_happy.jpg	22	pos	happy	fam	3	.	477	136.6	3885	944.7	596.7	4
hansi	2	3	14	Dania_Randi_happy.jpg	22	pos	happy	fam	4	4	944	.	4470	361.3	54.3	4
hansi	2	3	15	Vicky_Afounidoux_happy.jpg	22	pos	happy	unfam	1	1	490	144.42	486	514.5	305.9	7	713.429	3091
hansi	2	3	15	Vicky_Afounidoux_happy.jpg	22	pos	happy	unfam	2	4	1127	-35.24	1327	292.2	149	7
hansi	2	3	15	Vicky_Afounidoux_happy.jpg	22	pos	happy	unfam	3	1	161	-42.38	2588	605.1	366.7	7
hansi	2	3	15	Vicky_Afounidoux_happy.jpg	22	pos	happy	unfam	4	.	543	137.55	2827	919.2	647.6	7
hansi	2	3	15	Vicky_Afounidoux_happy.jpg	22	pos	happy	unfam	5	5	1734	-28.47	3471	412	191.9	7
hansi	2	3	15	Vicky_Afounidoux_happy.jpg	22	pos	happy	unfam	6	2	177	0.48	5314	587.8	286	7
hansi	2	3	15	Vicky_Afounidoux_happy.jpg	22	pos	happy	unfam	7	.	762	.	5624	959.8	283	7
hansi	2	3	16	Dania_Randi_neutral.jpg	22	pos	neutral	fam	1	1	650	44.73	677	451.1	379.4	8	806.5	3234.75
hansi	2	3	16	Dania_Randi_neutral.jpg	22	pos	neutral	fam	2	2	352	21.14	1470	590.6	243.1	8
hansi	2	3	16	Dania_Randi_neutral.jpg	22	pos	neutral	fam	3	4	721	-28.78	1948	835.1	150.1	8
hansi	2	3	16	Dania_Randi_neutral.jpg	22	pos	neutral	fam	4	.	991	-178.45	2725	1046.5	262.3	8
hansi	2	3	16	Dania_Randi_neutral.jpg	22	pos	neutral	fam	5	2	307	159.86	3805	593	274.2	8
hansi	2	3	16	Dania_Randi_neutral.jpg	22	pos	neutral	fam	6	.	759	-31.72	4250	-269.2	-28.6	8
hansi	2	3	16	Dania_Randi_neutral.jpg	22	pos	neutral	fam	7	1	755	92.56	5109	425.5	382.3	8
hansi	2	3	16	Dania_Randi_neutral.jpg	22	pos	neutral	fam	8	2	1917	.	5894	421.1	285.4	8
hansi	2	4	1	Vicky_Afounidoux_angry.jpg	22	neg	angry	unfam	1	.	176	-130.15	44139	1182.4	4.2	2	1084.5	44267.5
hansi	2	4	1	Vicky_Afounidoux_angry.jpg	22	neg	angry	unfam	2	4	1993	.	44396	822.7	414.1	2
hansi	2	4	2	Vicky_Afounidoux_sad.jpg	22	neg	sad	unfam	1	4	425	-118.97	5203	717.1	546.2	5	816	6069.2
hansi	2	4	2	Vicky_Afounidoux_sad.jpg	22	neg	sad	unfam	2	.	155	67.62	5681	573.7	804.6	5
hansi	2	4	2	Vicky_Afounidoux_sad.jpg	22	neg	sad	unfam	3	4	422	44.6	5887	689	525.2	5
hansi	2	4	2	Vicky_Afounidoux_sad.jpg	22	neg	sad	unfam	4	.	547	-128.44	6459	1344.6	-92.9	5
hansi	2	4	2	Vicky_Afounidoux_sad.jpg	22	neg	sad	unfam	5	4	2531	.	7116	829.3	525.7	5
hansi	2	4	3	Dania_Randi_angry.jpg	22	neg	angry	fam	1	4	1725	118.57	2150	707.3	551.2	7	631.714	4870.71
hansi	2	4	3	Dania_Randi_angry.jpg	22	neg	angry	fam	2	1	281	179.12	4099	609.2	373.9	7
hansi	2	4	3	Dania_Randi_angry.jpg	22	neg	angry	fam	3	1	26	164.88	4423	457.7	371.6	7
hansi	2	4	3	Dania_Randi_angry.jpg	22	neg	angry	fam	4	4	754	-24.55	4496	259.8	319.1	7
hansi	2	4	3	Dania_Randi_angry.jpg	22	neg	angry	fam	5	4	997	-10.69	5336	671.1	503.4	7
hansi	2	4	3	Dania_Randi_angry.jpg	22	neg	angry	fam	6	.	423	167.56	6490	1126.5	586.2	7
hansi	2	4	3	Dania_Randi_angry.jpg	22	neg	angry	fam	7	5	216	.	7101	639.5	482.7	7
hansi	2	4	4	Dania_Randi_sad.jpg	22	neg	sad	fam	1	4	405	-175.54	2897	744.6	541.3	12	597.333	25043.2
hansi	2	4	4	Dania_Randi_sad.jpg	22	neg	sad	fam	2	4	589	38.03	3461	296	575.7	12
hansi	2	4	4	Dania_Randi_sad.jpg	22	neg	sad	fam	3	4	155	7.89	4136	792.7	194.2	12
hansi	2	4	4	Dania_Randi_sad.jpg	22	neg	sad	fam	4	.	402	89.68	28725	963.6	171.2	12
hansi	2	4	4	Dania_Randi_sad.jpg	22	neg	sad	fam	5	.	360	65.64	29174	965	-75.9	12
hansi	2	4	4	Dania_Randi_sad.jpg	22	neg	sad	fam	6	.	951	36.93	29566	1084.9	-340	12
hansi	2	4	4	Dania_Randi_sad.jpg	22	neg	sad	fam	7	.	130	-61.02	30588	1267.4	-478.2	12
hansi	2	4	4	Dania_Randi_sad.jpg	22	neg	sad	fam	8	.	21	-101.85	30724	1285.9	-444.7	12
hansi	2	4	4	Dania_Randi_sad.jpg	22	neg	sad	fam	9	.	606	126.35	33850	912.8	1429.7	12
hansi	2	4	4	Dania_Randi_sad.jpg	22	neg	sad	fam	10	4	219	57.22	34622	448.2	758.8	12
hansi	2	4	4	Dania_Randi_sad.jpg	22	neg	sad	fam	11	5	2941	100.12	34902	646.6	452.6	12
hansi	2	4	4	Dania_Randi_sad.jpg	22	neg	sad	fam	12	1	389	.	37874	625.7	337.4	12
hansi	2	4	5	Dania_Randi_sad.jpg	22	neg	sad	fam	1	4	185	122.1	72386	804.3	399.9	11	673	75897.5
hansi	2	4	5	Dania_Randi_sad.jpg	22	neg	sad	fam	2	4	474	46.38	72591	770	346.6	11
hansi	2	4	5	Dania_Randi_sad.jpg	22	neg	sad	fam	3	.	899	-129.82	73227	1357.9	-247.4	11
[truncated: 13,812 more rows]
